# Supplementary material for: Differences in the Proteomic and Metabolomic Response of Quercus suber and Quercus variabilis During the Early Stages of Phytophthora cinnamomi Infection
Source: Front Microbiol. 2022 Jun 13;13:894533. doi: 10.3389/fmicb.2022.894533 (PMC9234522; doi:10.3389/fmicb.2022.894533)
Supplement: Supplementary file 2 [file Table_2.XLSX]

## Sheet: M1 Correlated Proteins
Table S2. List of Quercus root proteins with VIP score >1.5 and a |p(corr)|>0.7 on the SIMCA analysis.
		Suba database
Accession	Description	Gene	Description	p(corr)	VIP
XP_023915905.1	40S ribosomal protein S15-4 [Quercus suber]	AT5G09510.1	Ribosomal protein S19 family protein;	0.830224	2.96781
XP_023914862.1	AT-hook motif nuclear-localized protein 6-like [Quercus suber]	AT5G62260.1	AT hook motif DNA-binding family protein;	0.744397	2.8276
XP_023907619.1	secoisolariciresinol dehydrogenase-like [Quercus suber]	AT1G52340.1	NAD(P)-binding Rossmann-fold superfamily protein;Encodes a cytosolic short-chain dehydrogenase/reductase involved in the conversion of xanthoxin to ABA-aldehyde during ABA biosynthesis. Mutants are insensitive to sucrose and glucose.	0.721963	2.80313
XP_023890970.1	expansin-like B1 [Quercus suber]	AT4G17030.1	expansin-like B1;Encodes EXLB1 (expansin-like B1), a member of the expansin family.	0.790204	2.66197
XP_023911825.1	ubiquinol oxidase, mitochondrial-like isoform X1 [Quercus suber]	AT5G64210.1	alternative oxidase 2;encodes an isoform of alternative oxidase, which is expressed in rosettes, stems, and roots. Transcript accumulates in dry seeds and decreased upon germination and is not affected by actinomycin A. Protein is localized to mitochondria.	0.773106	2.29588
XP_023889822.1	haloacid dehalogenase-like hydrolase domain-containing protein At4g39970 [Quercus suber]	AT4G39970.1	Haloacid dehalogenase-like hydrolase (HAD) superfamily protein;	0.725632	2.15771
XP_023885388.1	endo-1,3;1,4-beta-D-glucanase-like isoform X1 [Quercus suber]	AT3G23600.1	alpha/beta-Hydrolases superfamily protein;	0.752273	2.0281
XP_023917245.1	60S ribosomal protein L18-2-like [Quercus suber]	AT3G05590.1	ribosomal protein L18;Encodes cytoplasmic ribosomal protein L18.	0.821923	1.92736
XP_023880283.1	probable inactive purple acid phosphatase 27 [Quercus suber]	AT5G50400.1	purple acid phosphatase 27;	0.772039	1.79385
XP_023878609.1	LOW QUALITY PROTEIN: probable acyl-activating enzyme 18, peroxisomal [Quercus suber]	AT1G55320.1	acyl-activating enzyme 18;Encodes a protein with similarity to acyl activating enzymes. AAE18 is localized to the peroxisome where it may be involved in metabolism of auxin precursors to active auxins.	0.753256	1.7722
XP_023920456.1	IST1 homolog [Quercus suber]	AT1G34220.2	Regulator of Vps4 activity in the MVB pathway protein;	0.848649	1.71503
XP_023901987.1	protein ASPARTIC PROTEASE IN GUARD CELL 1 [Quercus suber]	AT3G18490.1	Eukaryotic aspartyl protease family protein;	0.712412	1.70477
XP_023890984.1	NDR1/HIN1-like protein 10 [Quercus suber]	AT2G35980.1	Late embryogenesis abundant (LEA) hydroxyproline-rich glycoprotein family;Encodes a protein whose sequence is similar to tobacco hairpin-induced gene (HIN1) and Arabidopsis non-race specific disease resistance gene (NDR1). Expression of this gene is induced by cucumber mosaic virus, spermine and during senescence. The gene product is localized to the chloroplast.	0.754702	1.67406
XP_023876116.1	DExH-box ATP-dependent RNA helicase DExH12-like [Quercus suber]	AT1G20960.2	U5 small nuclear ribonucleoprotein helicase, putative;	0.788512	1.6714
XP_023914829.1	ATP-dependent (S)-NAD(P)H-hydrate dehydratase isoform X1 [Quercus suber]	AT5G19150.2	pfkB-like carbohydrate kinase family protein;	0.792783	1.6509
XP_023903205.1	protein CHUP1, chloroplastic [Quercus suber]	AT3G25690.2	Hydroxyproline-rich glycoprotein family protein;actin binding protein required for normal chloroplast positioning	0.80695	1.65037
XP_023880172.1	universal stress protein A-like protein isoform X1 [Quercus suber]	AT1G68300.1	Adenine nucleotide alpha hydrolases-like superfamily protein;	0.807189	1.64966
XP_023904618.1	uncharacterized protein LOC112016312 [Quercus suber]	AT2G15860.1	;	0.783862	1.64307
XP_023912044.1	apoptotic chromatin condensation inducer in the nucleus [Quercus suber]	AT4G39680.2	SAP domain-containing protein;	0.813535	1.63777
XP_023881478.1	E3 ubiquitin-protein ligase UPL1-like [Quercus suber]	AT1G55860.2	ubiquitin-protein ligase 1;encodes a ubiquitin-protein ligase containing a HECT domain. There are six other HECT-domain UPLs in Arabidopsis.	0.710184	1.60899
XP_023871815.1	uncharacterized protein YER152C-like [Quercus suber]	AT2G22810.1	1-aminocyclopropane-1-carboxylate synthase 4;key regulatory enzyme in the biosynthesis of the plant hormone ethylene. ACS4 is specifically induced by indoleacetic acid (IAA).	0.729629	1.56729
XP_023913255.1	protein FLX-like 3 [Quercus suber]	AT1G55170.1	;	0.753632	1.55627
XP_023894633.1	mitochondrial zinc maintenance protein 1, mitochondrial isoform X1 [Quercus suber]	AT3G62810.1	complex 1 family protein / LVR family protein;	0.768055	1.55499
XP_023889475.1	uncharacterized protein LOC112001528 isoform X1 [Quercus suber]	AT4G11160.1	Translation initiation factor 2, small GTP-binding protein;	0.702765	1.55095
XP_023885221.1	bifunctional riboflavin biosynthesis protein RIBA 1, chloroplastic-like isoform X1 [Quercus suber]	AT5G64300.1	GTP cyclohydrolase II;encodes GTP cyclohydrolase II that can functionally complement E. coli mutant deficient in this gene. It also has 3,4-dihydroxy-2-butanone-4-phosphate synthase activity which makes it a bifunctional enzyme involved in the formation of the pyrimidine and of the carbohydrate from GTP and ribulose-5-phosphate, respectively	0.736126	1.55044
XP_023929287.1	chaperonin CPN60-like 2, mitochondrial [Quercus suber]	AT3G13860.1	heat shock protein 60-3A;	0.715025	1.54334
XP_023873044.1	protein MEMO1 [Quercus suber]	AT2G25280.1	;	0.762342	1.54284
XP_023922980.1	3-ketoacyl-CoA thiolase 2, peroxisomal-like [Quercus suber]	AT2G33150.1	peroxisomal 3-ketoacyl-CoA thiolase 3;Encodes an organellar (peroxisome, glyoxysome) 3-ketoacyl-CoA thiolase, involved in fatty acid b-oxidation during germination and subsequent seedling growth. Mutants have defects in glyoxysomal fatty acid beta-oxidation. EC2.3.1.16 thiolase.	0.796795	1.51858
XP_023889639.1	annexin D4 [Quercus suber]	AT2G38750.1	annexin 4;Annexins are a family of calcium dependent membrane binding proteins though to be involved in Golgi mediated secretion. This is one of four annexins identified in Arabidopsis.	0.703137	1.51222
XP_023900391.1	elongation factor TuB, chloroplastic [Quercus suber]	AT4G20360.1	RAB GTPase homolog E1B;	-0.751161	1.51428
