# Supplementary material for: Differences in the Proteomic and Metabolomic Response of Quercus suber and Quercus variabilis During the Early Stages of Phytophthora cinnamomi Infection
Source: Front Microbiol. 2022 Jun 13;13:894533. doi: 10.3389/fmicb.2022.894533 (PMC9234522; doi:10.3389/fmicb.2022.894533)
Supplement: Supplementary file 3 [file Table_3.XLSX]

## Sheet: ClueGO - Bio Process
Table S3 - ClueGO Bio Process. Gen ontology (GO) terms highlighted by the GO enrichment analysis tool of the Cytoscape ClueGO plugin in the leaf proteins of Quercus suber afected during the first 16 hours after inoculation with Phytophthora cinnamomi (Kappa score of 0.4 and a minimum p value of 0.1, according to the two-sided hypergeometric test with Bonferroni pV correction).
GOID	GOTerm	Ontology Source	Term PValue	Term PValue Corrected with Bonferroni step down	Group PValue	Group PValue Corrected with Bonferroni step down	GOLevels	GOGroups	% Associated Genes	Nr. Genes	Associated Genes Found
GO:0000393	spliceosomal conformational changes to generate catalytic conformation	GO_BiologicalProcess-Custom-GOA_17.06.2019_00h00	0.000437658	0.0735266	0.000437658	0.00218829	[5, 6, 7, 8, 9, 10, 11, 12]	Group00	50	3	[AT1G03140, AT3G18790, emb1507]
GO:0006887	exocytosis	GO_BiologicalProcess-Custom-GOA_17.06.2019_00h00	6.73918e-05	0.0120631	6.73918e-05	0.000673918	[4, 5, 6]	Group01	12.987	10	[ARA-2, AT5G41950, EXO70A1, KEU, RAB6A, SEC5A, SEC6, SEC8, SYP121, SYP131]
GO:0072583	clathrin-dependent endocytosis	GO_BiologicalProcess-Custom-GOA_17.06.2019_00h00	0.000125017	0.0218779	0.000125017	0.00112515	[7]	Group02	17.5	7	[AT2G25430, AT3G51890, AT4G12770, AT4G32285, AT5G22780, AT5G35200, DL3]
GO:0019566	arabinose metabolic process	GO_BiologicalProcess-Custom-GOA_17.06.2019_00h00	0.000223595	0.0384584	0.000223595	0.00156517	[5, 6]	Group03	60	3	[ARA1, MUR4, RGP2]
GO:0022618	ribonucleoprotein complex assembly	GO_BiologicalProcess-Custom-GOA_17.06.2019_00h00	0.00033358	0.056375	0.00033358	0.00200148	[4, 5, 6]	Group04	8.38323	14	[AT1G03140, AT3G18790, AT4G01310, AT5G51410, AT5G62290, AT5G67630, CID4, EIF2 GAMMA, EIF3A, NRPB4, SUS2, U2B'', UNE6, emb1507]
GO:0030187	melatonin biosynthetic process	GO_BiologicalProcess-Custom-GOA_17.06.2019_00h00	2.33463e-05	0.0043891	2.33463e-05	0.000280155	[4, 5, 6, 7]	Group05	100	3	[AT4G35160, NSI, OMT1]
GO:0006089	lactate metabolic process	GO_BiologicalProcess-Custom-GOA_17.06.2019_00h00	0.000529574	0.0863205	0.000529574	0.00158872	[4, 7]	Group06	28.5714	4	[D2HGDH, DJ1B, GLX2-4, GLY2]
GO:0006417	regulation of translation	GO_BiologicalProcess-Custom-GOA_17.06.2019_00h00	0.000528018	0.0865949	0.000528018	0.00211207	[5, 6, 7, 8]	Group07	6.50155	21	[AGO1, AGO6, AT1G09640, AT1G80000, AT4G11120, AT4G11160, AT4G20980, AT4G31930, AT4G38710, AT5G36230, AT5G48760, ATB2, EIF2 GAMMA, EIF3A, EIF3C, ERF1-3, HCF109, LSP1, MEE5, NRPB4, RFC3]
GO:0090079	translation regulator activity, nucleic acid binding	GO_BiologicalProcess-Custom-GOA_17.06.2019_00h00	0.000493155	0.0818637	0.000528018	0.00211207	[7, 8, 9, 10]	Group07	7.73196	15	[AT1G09640, AT4G11120, AT4G11160, AT4G20980, AT4G31930, AT4G38710, AT5G36230, EIF2 GAMMA, EIF3A, EIF3C, ERF1-3, HCF109, LSP1, MEE5, RFC3]
GO:0005982	starch metabolic process	GO_BiologicalProcess-Custom-GOA_17.06.2019_00h00	0.000609389	0.0981117	0.000609389	0.00121878	[6, 7]	Group08	10.8434	9	[ARA1, DBE1, DPE1, ISA3, MFP1, SS3, SUS2, SUS3, UK/UPRT1]
GO:0004133	glycogen debranching enzyme activity	GO_BiologicalProcess-Custom-GOA_17.06.2019_00h00	2.17359e-05	0.00415157	0.000609389	0.00121878	[6, 7, 8]	Group08	57.1429	4	[ARA1, DBE1, DPE1, ISA3]
GO:0015031	protein transport	GO_BiologicalProcess-Custom-GOA_17.06.2019_00h00	4.28361e-05	0.00788184	4.28361e-05	0.000471197	[4, 5, 6, 7]	Group09	5.5199	43	[ARA-2, ARF3, ARFC1, AT1G10390, AT1G20110, AT1G29310, AT1G62020, AT2G27460, AT2G30060, AT2G35795, AT3G22845, AT3G55020, AT3G59290, AT4G24550, AT4G27640, AT4G31480, AT5G05520, AT5G22780, AT5G24650, ATERDJ2A, EER5, EXO70A1, KEU, NRPB4, NUP155, PPI1, RAB6A, RABA5b, RABC2A, SCAMP3, SD3, SEC8, SECE1, SGR4, SNX2a, SYP121, SYP131, TPR8, VPS2.1, VPS26A, VPS41, VSR3, YKT61]
GO:0006886	intracellular protein transport	GO_BiologicalProcess-Custom-GOA_17.06.2019_00h00	6.90447e-05	0.01229	4.28361e-05	0.000471197	[4, 5, 6, 7, 8]	Group09	5.91304	34	[ARA-2, ARF3, ARFC1, AT1G10390, AT1G29310, AT1G62020, AT2G27460, AT2G35795, AT3G22845, AT3G55020, AT4G24550, AT4G27640, AT4G31480, AT5G05520, AT5G22780, AT5G24650, ATERDJ2A, EER5, NRPB4, NUP155, PPI1, RAB6A, RABA5b, RABC2A, SD3, SEC8, SECE1, SGR4, SYP121, SYP131, TPR8, VPS26A, VPS41, VSR3]
GO:0008233	peptidase activity	GO_BiologicalProcess-Custom-GOA_17.06.2019_00h00	0.000616007	0.0985611	0.000616007	0.000616007	[5, 6]	Group10	5.34591	34	[APA1, APM1, AT1G06900, AT1G33360, AT1G50670, AT2G24280, AT2G38870, AT2G41790, AT3G05350, AT3G54130, AT3G60510, AT4G17830, AT4G20430, AT5G10770, AT5G46390, AT5G47550, CLPR1, COP8, COP9, FTSH6, GSH1, ILL3, MMP, PA200, PAA1, PAD2, RD21B, RPN13, SCPL49, TPP2, UBP10, XBCP3, ftsh10, scpl3]
GO:0070011	peptidase activity, acting on L-amino acid peptides	GO_BiologicalProcess-Custom-GOA_17.06.2019_00h00	0.000545435	0.0883605	0.000616007	0.000616007	[6, 7]	Group10	5.50775	32	[APA1, APM1, AT1G06900, AT1G33360, AT1G50670, AT2G24280, AT2G38870, AT2G41790, AT3G05350, AT3G54130, AT4G17830, AT4G20430, AT5G10770, AT5G46390, AT5G47550, CLPR1, COP8, COP9, FTSH6, GSH1, ILL3, MMP, PAA1, PAD2, RD21B, RPN13, SCPL49, TPP2, UBP10, XBCP3, ftsh10, scpl3]
GO:0008237	metallopeptidase activity	GO_BiologicalProcess-Custom-GOA_17.06.2019_00h00	0.000329693	0.0560478	0.000616007	0.000616007	[7, 8]	Group10	10.7527	10	[APM1, AT1G06900, AT2G41790, AT3G05350, AT4G17830, COP9, FTSH6, ILL3, MMP, ftsh10]
GO:0009695	jasmonic acid biosynthetic process	GO_BiologicalProcess-Custom-GOA_17.06.2019_00h00	2.20491e-05	0.00416727	0.000182093	0.00145674	[4, 6, 7, 8]	Group11	22.5806	7	[ACX1, AOC4, AOS, AT4G05160, LOX1, OPCL1, OPR2]
GO:0072330	monocarboxylic acid biosynthetic process	GO_BiologicalProcess-Custom-GOA_17.06.2019_00h00	0.000182093	0.0315021	0.000182093	0.00145674	[6, 7]	Group11	6.95364	21	[ABA2, ACP4, ACX1, AOC4, AOS, ASN3, AT3G02630, AT4G05160, CAC2, DJ1B, FAH1, FTM1, LACS8, LOX1, NADP-ME4, OPCL1, OPR2, PKp3, PLA2A, SDR1, mtACP2]
GO:0031408	oxylipin biosynthetic process	GO_BiologicalProcess-Custom-GOA_17.06.2019_00h00	0.00051194	0.08447	0.000182093	0.00145674	[6, 7, 8, 9]	Group11	20.8333	5	[AOS, AT4G05160, LOX1, OPR2, PLA2A]
GO:0008652	cellular amino acid biosynthetic process	GO_BiologicalProcess-Custom-GOA_17.06.2019_00h00	1.24914e-06	0.000242334	7.96099e-10	1.11454e-08	[4, 5, 6, 7]	Group12	9.3617	22	[ABA2, ADT6, ASN3, AT-IE, AT4G17830, AT4G33150, AT5G53850, DHS2, EMB1144, IMPL2, MEE32, NAGK, OMR1, OTC, P5CR, P5CS2, PGDH, SDR1, SK1, THA1, TSB2, VAT1]
GO:0046394	carboxylic acid biosynthetic process	GO_BiologicalProcess-Custom-GOA_17.06.2019_00h00	7.96099e-10	1.56035e-07	7.96099e-10	1.11454e-08	[5, 6]	Group12	7.743	47	[5-FCL, ABA2, ABCA2, ACP4, ACX1, ADT6, AOC4, AOS, ASN3, AT-IE, AT1G74910, AT3G02630, AT4G05160, AT4G17830, AT4G30000, AT4G33150, AT5G53850, CAC2, DFB, DHS2, DJ1B, EMB1144, FAH1, FTM1, IMPL2, LACS8, LOX1, MEE32, MIOX1, NADP-ME4, NAGK, OMR1, OPCL1, OPR2, OTC, P5CR, P5CS2, PGDH, PKp3, PLA2A, SDR1, SK1, THA1, TSB2, UGD3, VAT1, mtACP2]
GO:0072330	monocarboxylic acid biosynthetic process	GO_BiologicalProcess-Custom-GOA_17.06.2019_00h00	0.000182093	0.0315021	7.96099e-10	1.11454e-08	[6, 7]	Group12	6.95364	21	[ABA2, ACP4, ACX1, AOC4, AOS, ASN3, AT3G02630, AT4G05160, CAC2, DJ1B, FAH1, FTM1, LACS8, LOX1, NADP-ME4, OPCL1, OPR2, PKp3, PLA2A, SDR1, mtACP2]
GO:1901607	alpha-amino acid biosynthetic process	GO_BiologicalProcess-Custom-GOA_17.06.2019_00h00	5.09138e-05	0.00926631	7.96099e-10	1.11454e-08	[5, 6, 7, 8]	Group12	8.37209	18	[ABA2, ADT6, ASN3, AT-IE, AT4G17830, AT4G33150, AT5G53850, IMPL2, NAGK, OMR1, OTC, P5CR, P5CS2, PGDH, SDR1, THA1, TSB2, VAT1]
GO:0006631	fatty acid metabolic process	GO_BiologicalProcess-Custom-GOA_17.06.2019_00h00	4.17955e-05	0.00773216	1.18338e-14	1.77507e-13	[4, 5, 7]	Group13	7.50853	22	[AAE7, ACP4, ACX1, AOS, AT1G06550, AT3G02630, AT4G05160, CAC2, CHY1, CSY2, FAH1, FTM1, LACS8, LOX1, NADP-ME4, OPR2, PKp3, PLA2A, PLDALPHA1, PP2A-2, SCP2, mtACP2]
GO:0046394	carboxylic acid biosynthetic process	GO_BiologicalProcess-Custom-GOA_17.06.2019_00h00	7.96099e-10	1.56035e-07	1.18338e-14	1.77507e-13	[5, 6]	Group13	7.743	47	[5-FCL, ABA2, ABCA2, ACP4, ACX1, ADT6, AOC4, AOS, ASN3, AT-IE, AT1G74910, AT3G02630, AT4G05160, AT4G17830, AT4G30000, AT4G33150, AT5G53850, CAC2, DFB, DHS2, DJ1B, EMB1144, FAH1, FTM1, IMPL2, LACS8, LOX1, MEE32, MIOX1, NADP-ME4, NAGK, OMR1, OPCL1, OPR2, OTC, P5CR, P5CS2, PGDH, PKp3, PLA2A, SDR1, SK1, THA1, TSB2, UGD3, VAT1, mtACP2]
GO:0032787	monocarboxylic acid metabolic process	GO_BiologicalProcess-Custom-GOA_17.06.2019_00h00	5.01932e-10	9.88805e-08	1.18338e-14	1.77507e-13	[6]	Group13	7.95848	46	[AAE7, ABA2, ACP4, ACX1, AOC4, AOS, ASN3, AT1G06550, AT3G02630, AT4G05160, AT5G56350, CAC2, CHY1, CSY2, D2HGDH, DJ1B, ENOC, FAH1, FTM1, GAPC2, GLX2-4, GLY2, HXK2, LACS8, LOX1, LTA3, MEE32, MES17, NADP-ME3, NADP-ME4, OPCL1, OPR2, PBS3, PFK2, PFK3, PGK, PKp3, PLA2A, PLDALPHA1, PP2A-2, SCP2, SDR1, SK1, UGT71B6, UGT74F2, mtACP2]
GO:0009695	jasmonic acid biosynthetic process	GO_BiologicalProcess-Custom-GOA_17.06.2019_00h00	2.20491e-05	0.00416727	1.18338e-14	1.77507e-13	[4, 6, 7, 8]	Group13	22.5806	7	[ACX1, AOC4, AOS, AT4G05160, LOX1, OPCL1, OPR2]
GO:0072330	monocarboxylic acid biosynthetic process	GO_BiologicalProcess-Custom-GOA_17.06.2019_00h00	0.000182093	0.0315021	1.18338e-14	1.77507e-13	[6, 7]	Group13	6.95364	21	[ABA2, ACP4, ACX1, AOC4, AOS, ASN3, AT3G02630, AT4G05160, CAC2, DJ1B, FAH1, FTM1, LACS8, LOX1, NADP-ME4, OPCL1, OPR2, PKp3, PLA2A, SDR1, mtACP2]
GO:0006753	nucleoside phosphate metabolic process	GO_BiologicalProcess-Custom-GOA_17.06.2019_00h00	5.19461e-06	0.00100256	1.63682e-06	2.12787e-05	[4, 5, 6]	Group14	7.91139	25	[ASE2, AT3G54470, AT4G04880, AT4G13720, AT4G23900, AT4G33150, AT5G56350, ATP3, CAC2, COAB, CRY1, DJ1B, ENOC, GAPC2, HXK2, LTA3, NIC1, NUDX14, PANK2, PFK2, PFK3, PGK, PKp3, UK/UPRT1, UKL3]
GO:0009117	nucleotide metabolic process	GO_BiologicalProcess-Custom-GOA_17.06.2019_00h00	3.75436e-05	0.0069831	1.63682e-06	2.12787e-05	[5, 6, 7]	Group14	7.37179	23	[ASE2, AT3G54470, AT4G13720, AT4G23900, AT4G33150, AT5G56350, ATP3, CAC2, COAB, CRY1, DJ1B, ENOC, GAPC2, HXK2, LTA3, NIC1, PANK2, PFK2, PFK3, PGK, PKp3, UK/UPRT1, UKL3]
GO:0009259	ribonucleotide metabolic process	GO_BiologicalProcess-Custom-GOA_17.06.2019_00h00	2.19993e-05	0.00417986	1.63682e-06	2.12787e-05	[5, 6, 7, 8]	Group14	8.59729	19	[ASE2, AT3G54470, AT4G23900, AT4G33150, AT5G56350, ATP3, CAC2, COAB, ENOC, GAPC2, HXK2, LTA3, PANK2, PFK2, PFK3, PGK, PKp3, UK/UPRT1, UKL3]
GO:0006090	pyruvate metabolic process	GO_BiologicalProcess-Custom-GOA_17.06.2019_00h00	5.7813e-05	0.0104641	1.63682e-06	2.12787e-05	[7]	Group14	12.0879	11	[AT5G56350, ENOC, GAPC2, HXK2, LTA3, NADP-ME3, NADP-ME4, PFK2, PFK3, PGK, PKp3]
GO:0006165	nucleoside diphosphate phosphorylation	GO_BiologicalProcess-Custom-GOA_17.06.2019_00h00	6.01617e-05	0.0108291	1.63682e-06	2.12787e-05	[6, 7, 8]	Group14	13.1579	10	[AT4G23900, AT5G56350, ENOC, GAPC2, HXK2, LTA3, PFK2, PFK3, PGK, PKp3]
GO:0009150	purine ribonucleotide metabolic process	GO_BiologicalProcess-Custom-GOA_17.06.2019_00h00	0.000247379	0.0423017	1.63682e-06	2.12787e-05	[6, 7, 8, 9]	Group14	7.92079	16	[ASE2, AT4G23900, AT4G33150, AT5G56350, ATP3, CAC2, COAB, ENOC, GAPC2, HXK2, LTA3, PANK2, PFK2, PFK3, PGK, PKp3]
GO:0006096	glycolytic process	GO_BiologicalProcess-Custom-GOA_17.06.2019_00h00	0.000149742	0.026055	1.63682e-06	2.12787e-05	[4, 5, 8, 9, 10, 11, 12]	Group14	13.0435	9	[AT5G56350, ENOC, GAPC2, HXK2, LTA3, PFK2, PFK3, PGK, PKp3]
GO:0006520	cellular amino acid metabolic process	GO_BiologicalProcess-Custom-GOA_17.06.2019_00h00	1.08488e-12	2.14807e-10	3.0718e-18	4.91487e-17	[3, 4, 6]	Group15	9.69828	45	[ABA2, ADT6, ASE2, ASN3, AT-IE, AT1G44820, AT1G72550, AT1G77670, AT2G26800, AT3G58140, AT4G17830, AT4G18460, AT4G31180, AT4G33150, AT4G35220, AT5G53850, CHY1, CPNIFS, DHS2, DJ1B, EDD1, EMB1144, ETFBETA, GAD, GDH2, GEK1, GLDP1, IMPL2, IVD, MEE32, NAGK, OMR1, OTC, OVA1, OVA5, P5CR, P5CS2, PGDH, SDR1, SK1, SYCO ARATH, THA1, TSB2, UGT74F2, VAT1]
GO:0009072	aromatic amino acid family metabolic process	GO_BiologicalProcess-Custom-GOA_17.06.2019_00h00	0.000463435	0.0773937	3.0718e-18	4.91487e-17	[4, 5, 7]	Group15	10.3093	10	[ADT6, AT-IE, AT4G35220, DHS2, EMB1144, IMPL2, MEE32, SK1, TSB2, UGT74F2]
GO:1901605	alpha-amino acid metabolic process	GO_BiologicalProcess-Custom-GOA_17.06.2019_00h00	1.22743e-08	2.39349e-06	3.0718e-18	4.91487e-17	[4, 5, 7]	Group15	9.22619	31	[ABA2, ADT6, ASE2, ASN3, AT-IE, AT1G77670, AT2G26800, AT4G17830, AT4G18460, AT4G33150, AT4G35220, AT5G53850, CHY1, CPNIFS, DJ1B, ETFBETA, GAD, GEK1, GLDP1, IMPL2, IVD, NAGK, OMR1, OTC, P5CR, P5CS2, PGDH, SDR1, THA1, TSB2, VAT1]
GO:0008652	cellular amino acid biosynthetic process	GO_BiologicalProcess-Custom-GOA_17.06.2019_00h00	1.24914e-06	0.000242334	3.0718e-18	4.91487e-17	[4, 5, 6, 7]	Group15	9.3617	22	[ABA2, ADT6, ASN3, AT-IE, AT4G17830, AT4G33150, AT5G53850, DHS2, EMB1144, IMPL2, MEE32, NAGK, OMR1, OTC, P5CR, P5CS2, PGDH, SDR1, SK1, THA1, TSB2, VAT1]
GO:0046394	carboxylic acid biosynthetic process	GO_BiologicalProcess-Custom-GOA_17.06.2019_00h00	7.96099e-10	1.56035e-07	3.0718e-18	4.91487e-17	[5, 6]	Group15	7.743	47	[5-FCL, ABA2, ABCA2, ACP4, ACX1, ADT6, AOC4, AOS, ASN3, AT-IE, AT1G74910, AT3G02630, AT4G05160, AT4G17830, AT4G30000, AT4G33150, AT5G53850, CAC2, DFB, DHS2, DJ1B, EMB1144, FAH1, FTM1, IMPL2, LACS8, LOX1, MEE32, MIOX1, NADP-ME4, NAGK, OMR1, OPCL1, OPR2, OTC, P5CR, P5CS2, PGDH, PKp3, PLA2A, SDR1, SK1, THA1, TSB2, UGD3, VAT1, mtACP2]
GO:0046395	carboxylic acid catabolic process	GO_BiologicalProcess-Custom-GOA_17.06.2019_00h00	6.03248e-06	0.00115824	3.0718e-18	4.91487e-17	[5, 6]	Group15	10.241	17	[ACX1, AT1G06550, AT4G18460, AT4G33150, AT4G35220, CHY1, CSY2, ETFBETA, GAD, GEK1, GLDP1, IVD, OMR1, PP2A-2, SCP2, THA1, UGT71B6]
GO:0009064	glutamine family amino acid metabolic process	GO_BiologicalProcess-Custom-GOA_17.06.2019_00h00	6.01617e-05	0.0108291	3.0718e-18	4.91487e-17	[5, 6, 8]	Group15	13.1579	10	[ABA2, ASE2, AT4G17830, DJ1B, GAD, NAGK, OTC, P5CR, P5CS2, SDR1]
GO:1901606	alpha-amino acid catabolic process	GO_BiologicalProcess-Custom-GOA_17.06.2019_00h00	3.40036e-05	0.00635868	3.0718e-18	4.91487e-17	[5, 6, 7, 8]	Group15	12.7907	11	[AT4G18460, AT4G33150, AT4G35220, CHY1, ETFBETA, GAD, GEK1, GLDP1, IVD, OMR1, THA1]
GO:1901607	alpha-amino acid biosynthetic process	GO_BiologicalProcess-Custom-GOA_17.06.2019_00h00	5.09138e-05	0.00926631	3.0718e-18	4.91487e-17	[5, 6, 7, 8]	Group15	8.37209	18	[ABA2, ADT6, ASN3, AT-IE, AT4G17830, AT4G33150, AT5G53850, IMPL2, NAGK, OMR1, OTC, P5CR, P5CS2, PGDH, SDR1, THA1, TSB2, VAT1]
GO:0008106	alcohol dehydrogenase (NADP+) activity	GO_BiologicalProcess-Custom-GOA_17.06.2019_00h00	4.4785e-05	0.00819566	3.0718e-18	4.91487e-17	[7]	Group15	33.3333	5	[ABA2, AT1G59960, ChlAKR, SDR1, SDR2]
GO:0009084	glutamine family amino acid biosynthetic process	GO_BiologicalProcess-Custom-GOA_17.06.2019_00h00	0.000105727	0.018608	3.0718e-18	4.91487e-17	[6, 7, 8, 9]	Group15	17.9487	7	[ABA2, AT4G17830, NAGK, OTC, P5CR, P5CS2, SDR1]
GO:0006561	proline biosynthetic process	GO_BiologicalProcess-Custom-GOA_17.06.2019_00h00	7.4738e-05	0.0132286	3.0718e-18	4.91487e-17	[5, 7, 8, 9, 10]	Group15	44.4444	4	[ABA2, P5CR, P5CS2, SDR1]

## Sheet: String - Bio Process
Table S3 - String Bio Process. Biological process GO terms highlighted by the network interaction analysis done using the STRING database in the leaf proteins of Quercus suber afected during the first 16 hours after inoculation with Phytophthora cinnamomi.
#term ID	term description	observed gene count	background gene count	strength	false discovery rate	matching proteins in your network (IDs)	matching proteins in your network (labels)
GO:0008152	metabolic process	402	7962	0.25	2.34e-34	3702.AT1G01050.1,3702.AT1G02810.1,3702.AT1G03310.2,3702.AT1G03400.1,3702.AT1G03680.1,3702.AT1G04350.1,3702.AT1G05260.1,3702.AT1G06130.1,3702.AT1G06220.2,3702.AT1G06550.1,3702.AT1G06900.1,3702.AT1G07230.1,3702.AT1G07510.1,3702.AT1G08250.1,3702.AT1G08360.1,3702.AT1G08490.1,3702.AT1G08630.1,3702.AT1G09010.1,3702.AT1G09020.1,3702.AT1G09640.1,3702.AT1G09760.1,3702.AT1G10390.1,3702.AT1G10430.1,3702.AT1…	PPa1,AT1G02810,DBE1,AT1G03400,THM1,AT1G04350,RCI3,GLX2-4,MEE5,AT1G06550,AT1G06900,NPC1,ftsh10,ADT6,AT1G08360,CPNIFS,THA1,AT1G09010,SNF4,AT1G09640,U2A,AT1G10390,PP2A-2,At1g11720,APA1,COAB,AOC4,GAPC2,LSMT-L,MIOX1,RH36,GSTU25,AT1G17230,UBP1B,PGDH,CLH1,EMB2719,SMT2,OPCL1,emb1507,EMB1968,AT1G22430,AOR,ALDH2B7,SPDS1,CB5-A,AT1G26880,AT1G29670,MUR4,SGR2,AT-IE,NSI,PKp3,ABCI7,PGY2,AT1G33360,AT1G34300,FTM1,…
GO:0009987	cellular process	467	11004	0.17	2.4e-24	3702.AT1G01050.1,3702.AT1G01820.1,3702.AT1G02810.1,3702.AT1G03310.2,3702.AT1G03680.1,3702.AT1G05260.1,3702.AT1G06130.1,3702.AT1G06220.2,3702.AT1G06400.1,3702.AT1G06550.1,3702.AT1G07230.1,3702.AT1G07510.1,3702.AT1G08190.1,3702.AT1G08250.1,3702.AT1G08360.1,3702.AT1G08490.1,3702.AT1G08630.1,3702.AT1G09020.1,3702.AT1G09640.1,3702.AT1G09760.1,3702.AT1G10200.1,3702.AT1G10390.1,3702.AT1G10430.1,3702.AT1…	PPa1,PEX11C,AT1G02810,DBE1,THM1,RCI3,GLX2-4,MEE5,ARA-2,AT1G06550,NPC1,ftsh10,VPS41,ADT6,AT1G08360,CPNIFS,THA1,SNF4,AT1G09640,U2A,WLIM1,AT1G10390,PP2A-2,At1g11720,COAB,KEU,AOC4,GAPC2,LSMT-L,MIOX1,NUP155,TPL,RH36,GSTU25,AT1G17230,UBP1B,PGDH,CLH1,AT1G20110,EMB2719,SMT2,OPCL1,emb1507,EMB1968,AT1G22430,SPDS1,MLP423,CB5-A,SP1L1,AT1G26880,MUR4,SGR2,AT-IE,NSI,PKp3,ABCI7,MYC2,PGY2,AT1G33360,MOS2,AT1G34300…
GO:0044237	cellular metabolic process	334	6729	0.24	2.4e-24	3702.AT1G01050.1,3702.AT1G03310.2,3702.AT1G05260.1,3702.AT1G06130.1,3702.AT1G06220.2,3702.AT1G06550.1,3702.AT1G07230.1,3702.AT1G07510.1,3702.AT1G08250.1,3702.AT1G08360.1,3702.AT1G08490.1,3702.AT1G08630.1,3702.AT1G09020.1,3702.AT1G09640.1,3702.AT1G09760.1,3702.AT1G10430.1,3702.AT1G11720.2,3702.AT1G12350.1,3702.AT1G13280.1,3702.AT1G13440.1,3702.AT1G14030.1,3702.AT1G14520.1,3702.AT1G16280.1,3702.AT1…	PPa1,DBE1,RCI3,GLX2-4,MEE5,AT1G06550,NPC1,ftsh10,ADT6,AT1G08360,CPNIFS,THA1,SNF4,AT1G09640,U2A,PP2A-2,At1g11720,COAB,AOC4,GAPC2,LSMT-L,MIOX1,RH36,GSTU25,AT1G17230,UBP1B,PGDH,CLH1,EMB2719,OPCL1,emb1507,EMB1968,AT1G22430,SPDS1,CB5-A,AT1G26880,MUR4,AT-IE,NSI,PKp3,ABCI7,PGY2,AT1G34300,FTM1,AT1G45230,AT1G47380,DHNAT1,AGO1,EMB1144,CLPR1,AT1G50670,ABA2,DJ1B,ICDH,LOX1,TAF7,UKL3,SNRK2.10,RFC2,GH9C2,4CL3,m…
GO:0071704	organic substance metabolic process	337	6962	0.23	5.46e-23	3702.AT1G01050.1,3702.AT1G02810.1,3702.AT1G03310.2,3702.AT1G03680.1,3702.AT1G06130.1,3702.AT1G06220.2,3702.AT1G06550.1,3702.AT1G06900.1,3702.AT1G07230.1,3702.AT1G07510.1,3702.AT1G08250.1,3702.AT1G08360.1,3702.AT1G08490.1,3702.AT1G08630.1,3702.AT1G09010.1,3702.AT1G09020.1,3702.AT1G09640.1,3702.AT1G09760.1,3702.AT1G10390.1,3702.AT1G10430.1,3702.AT1G11720.2,3702.AT1G11910.1,3702.AT1G12350.1,3702.AT1…	PPa1,AT1G02810,DBE1,THM1,GLX2-4,MEE5,AT1G06550,AT1G06900,NPC1,ftsh10,ADT6,AT1G08360,CPNIFS,THA1,AT1G09010,SNF4,AT1G09640,U2A,AT1G10390,PP2A-2,At1g11720,APA1,COAB,AOC4,GAPC2,LSMT-L,MIOX1,RH36,GSTU25,AT1G17230,UBP1B,PGDH,CLH1,EMB2719,SMT2,OPCL1,emb1507,EMB1968,AT1G22430,SPDS1,AT1G26880,AT1G29670,MUR4,SGR2,AT-IE,NSI,PKp3,PGY2,AT1G33360,AT1G34300,FTM1,AT1G45230,AT1G47380,DHNAT1,AGO1,EMB1144,CLPR1,AT1…
GO:0044281	small molecule metabolic process	120	1509	0.45	1.71e-19	3702.AT1G03680.1,3702.AT1G06130.1,3702.AT1G06550.1,3702.AT1G08250.1,3702.AT1G08490.1,3702.AT1G08630.1,3702.AT1G12350.1,3702.AT1G13280.1,3702.AT1G13440.1,3702.AT1G14520.1,3702.AT1G17745.2,3702.AT1G20510.1,3702.AT1G22430.1,3702.AT1G30620.1,3702.AT1G31860.1,3702.AT1G32440.1,3702.AT1G43800.1,3702.AT1G48320.1,3702.AT1G48850.1,3702.AT1G52340.1,3702.AT1G53280.1,3702.AT1G54340.1,3702.AT1G55020.1,3702.AT1…	THM1,GLX2-4,AT1G06550,ADT6,CPNIFS,THA1,COAB,AOC4,GAPC2,MIOX1,PGDH,OPCL1,AT1G22430,MUR4,AT-IE,PKp3,FTM1,DHNAT1,EMB1144,ABA2,DJ1B,ICDH,LOX1,UKL3,mtACP2,URE,AT1G72550,OTC,OPR2,PGK,NADP-ME4,GEK1,LACS8,HXK2,SK1,NIC1,AT2G26230,PLA2A,AT2G26800,ENOC,SYCO,ATP3,URH1,AT2G38010,UGT74F2,AT3G02630,MEE32,BCE2,OMR1,GLY2,MES17,OVA5,AT3G13930,HAOX1,PLDALPHA1,AAE7,UGT71B6,AT3G26720,IVD,EDD1,LTA3,AT3G54470,OVA1,P5CS…
GO:0019752	carboxylic acid metabolic process	89	896	0.54	1.8e-19	3702.AT1G06130.1,3702.AT1G06550.1,3702.AT1G08250.1,3702.AT1G08490.1,3702.AT1G08630.1,3702.AT1G13280.1,3702.AT1G13440.1,3702.AT1G14520.1,3702.AT1G17745.2,3702.AT1G20510.1,3702.AT1G31860.1,3702.AT1G32440.1,3702.AT1G43800.1,3702.AT1G48850.1,3702.AT1G52340.1,3702.AT1G53280.1,3702.AT1G54340.1,3702.AT1G55020.1,3702.AT1G65290.1,3702.AT1G72550.1,3702.AT1G75330.1,3702.AT1G76690.1,3702.AT1G79550.2,3702.AT1…	GLX2-4,AT1G06550,ADT6,CPNIFS,THA1,AOC4,GAPC2,MIOX1,PGDH,OPCL1,AT-IE,PKp3,FTM1,EMB1144,ABA2,DJ1B,ICDH,LOX1,mtACP2,AT1G72550,OTC,OPR2,PGK,NADP-ME4,GEK1,LACS8,HXK2,SK1,PLA2A,AT2G26800,ENOC,SYCO,AT2G38010,UGT74F2,AT3G02630,MEE32,BCE2,OMR1,GLY2,MES17,OVA5,AT3G13930,HAOX1,PLDALPHA1,AAE7,UGT71B6,IVD,EDD1,LTA3,OVA1,P5CS2,NAGK,AT3G58140,CSY2,AT3G60510,AT4G05160,ACX1,AT4G17830,ACP4,PFK3,TSB2,AT4G30000,AT4G…
GO:0006082	organic acid metabolic process	91	1028	0.49	6.36e-17	3702.AT1G06130.1,3702.AT1G06550.1,3702.AT1G08250.1,3702.AT1G08490.1,3702.AT1G08630.1,3702.AT1G13280.1,3702.AT1G13440.1,3702.AT1G14520.1,3702.AT1G17745.2,3702.AT1G20510.1,3702.AT1G31860.1,3702.AT1G32440.1,3702.AT1G43800.1,3702.AT1G48850.1,3702.AT1G52340.1,3702.AT1G53280.1,3702.AT1G54340.1,3702.AT1G55020.1,3702.AT1G65290.1,3702.AT1G72550.1,3702.AT1G75330.1,3702.AT1G76690.1,3702.AT1G79550.2,3702.AT1…	GLX2-4,AT1G06550,ADT6,CPNIFS,THA1,AOC4,GAPC2,MIOX1,PGDH,OPCL1,AT-IE,PKp3,FTM1,EMB1144,ABA2,DJ1B,ICDH,LOX1,mtACP2,AT1G72550,OTC,OPR2,PGK,NADP-ME4,GEK1,LACS8,HXK2,SK1,AT2G26230,PLA2A,AT2G26800,ENOC,SYCO,AT2G38010,UGT74F2,AT3G02630,MEE32,BCE2,OMR1,GLY2,MES17,OVA5,AT3G13930,HAOX1,PLDALPHA1,AAE7,UGT71B6,IVD,EDD1,LTA3,OVA1,P5CS2,NAGK,AT3G58140,CSY2,AT3G60510,AT4G05160,ACX1,AT4G17830,GSH1,ACP4,PFK3,TSB2…
GO:0043436	oxoacid metabolic process	90	1019	0.49	1.05e-16	3702.AT1G06130.1,3702.AT1G06550.1,3702.AT1G08250.1,3702.AT1G08490.1,3702.AT1G08630.1,3702.AT1G13280.1,3702.AT1G13440.1,3702.AT1G14520.1,3702.AT1G17745.2,3702.AT1G20510.1,3702.AT1G31860.1,3702.AT1G32440.1,3702.AT1G43800.1,3702.AT1G48850.1,3702.AT1G52340.1,3702.AT1G53280.1,3702.AT1G54340.1,3702.AT1G55020.1,3702.AT1G65290.1,3702.AT1G72550.1,3702.AT1G75330.1,3702.AT1G76690.1,3702.AT1G79550.2,3702.AT1…	GLX2-4,AT1G06550,ADT6,CPNIFS,THA1,AOC4,GAPC2,MIOX1,PGDH,OPCL1,AT-IE,PKp3,FTM1,EMB1144,ABA2,DJ1B,ICDH,LOX1,mtACP2,AT1G72550,OTC,OPR2,PGK,NADP-ME4,GEK1,LACS8,HXK2,SK1,PLA2A,AT2G26800,ENOC,SYCO,AT2G38010,UGT74F2,AT3G02630,MEE32,BCE2,OMR1,GLY2,MES17,OVA5,AT3G13930,HAOX1,PLDALPHA1,AAE7,UGT71B6,IVD,EDD1,LTA3,OVA1,P5CS2,NAGK,AT3G58140,CSY2,AT3G60510,AT4G05160,ACX1,AT4G17830,GSH1,ACP4,PFK3,TSB2,AT4G30000…
GO:0009056	catabolic process	112	1576	0.4	9.25e-15	3702.AT1G02810.1,3702.AT1G05260.1,3702.AT1G06130.1,3702.AT1G06550.1,3702.AT1G07230.1,3702.AT1G08630.1,3702.AT1G11910.1,3702.AT1G13440.1,3702.AT1G14520.1,3702.AT1G17180.1,3702.AT1G19670.1,3702.AT1G20200.1,3702.AT1G22430.1,3702.AT1G29670.1,3702.AT1G31480.1,3702.AT1G32440.1,3702.AT1G33360.1,3702.AT1G47480.1,3702.AT1G49970.1,3702.AT1G50670.1,3702.AT1G53280.1,3702.AT1G53840.1,3702.AT1G64390.1,3702.AT1…	AT1G02810,RCI3,GLX2-4,AT1G06550,NPC1,THA1,APA1,GAPC2,MIOX1,GSTU25,CLH1,EMB2719,AT1G22430,AT1G29670,SGR2,PKp3,AT1G33360,AT1G47480,CLPR1,AT1G50670,DJ1B,ARATH65,GH9C2,URE,AT1G68620,MMP,PGK,AT1G80000,GEK1,VSR3,EMB2763,EER5,HXK2,AT2G22420,AT2G26230,PLA2A,RPN13,AT2G26800,FUS12,GSTU7,ENOC,URH1,AT2G38010,GPDHC1,AT2G41790,PAO2,NPC4,PRXIIF,PLC2,APX2,OMR1,SCPL49,GLY2,HCHIB,PA200,AT3G13930,PLDALPHA1,UGT71B6,…
GO:0044238	primary metabolic process	290	6374	0.2	9.25e-15	3702.AT1G01050.1,3702.AT1G02810.1,3702.AT1G03310.2,3702.AT1G06220.2,3702.AT1G06550.1,3702.AT1G06900.1,3702.AT1G07230.1,3702.AT1G07510.1,3702.AT1G08250.1,3702.AT1G08360.1,3702.AT1G08490.1,3702.AT1G08630.1,3702.AT1G09010.1,3702.AT1G09020.1,3702.AT1G09640.1,3702.AT1G09760.1,3702.AT1G10430.1,3702.AT1G11720.2,3702.AT1G11910.1,3702.AT1G12350.1,3702.AT1G13440.1,3702.AT1G14030.1,3702.AT1G14520.1,3702.AT1…	PPa1,AT1G02810,DBE1,MEE5,AT1G06550,AT1G06900,NPC1,ftsh10,ADT6,AT1G08360,CPNIFS,THA1,AT1G09010,SNF4,AT1G09640,U2A,PP2A-2,At1g11720,APA1,COAB,GAPC2,LSMT-L,MIOX1,RH36,AT1G17230,UBP1B,PGDH,EMB2719,SMT2,emb1507,EMB1968,AT1G26880,AT1G29670,MUR4,SGR2,AT-IE,PKp3,PGY2,AT1G33360,AT1G34300,FTM1,AT1G45230,AT1G47380,AGO1,EMB1144,CLPR1,AT1G50670,ABA2,DJ1B,ARATH65,ICDH,LOX1,TAF7,UKL3,SNRK2.10,RFC2,GH9C2,mtACP2,…
GO:1901576	organic substance biosynthetic process	143	2363	0.33	5.56e-14	3702.AT1G03310.2,3702.AT1G08250.1,3702.AT1G08360.1,3702.AT1G08630.1,3702.AT1G09640.1,3702.AT1G11720.2,3702.AT1G12350.1,3702.AT1G13280.1,3702.AT1G13440.1,3702.AT1G14520.1,3702.AT1G17745.2,3702.AT1G20330.1,3702.AT1G20510.1,3702.AT1G21690.3,3702.AT1G23820.1,3702.AT1G26880.1,3702.AT1G30620.1,3702.AT1G31860.1,3702.AT1G32070.2,3702.AT1G33140.1,3702.AT1G43800.1,3702.AT1G48320.1,3702.AT1G48850.1,3702.AT1…	DBE1,ADT6,AT1G08360,THA1,AT1G09640,At1g11720,COAB,AOC4,GAPC2,MIOX1,PGDH,SMT2,OPCL1,EMB1968,SPDS1,AT1G26880,MUR4,AT-IE,NSI,PGY2,FTM1,DHNAT1,EMB1144,ABA2,DJ1B,LOX1,TAF7,UKL3,RFC2,mtACP2,AT1G67430,PDE338,AT1G72550,AT1G74270,ALDH10A8,OTC,OPR2,EMB2810,BAS,PGK,NADP-ME4,MCM5,EER5,AT2G20280,SK1,AT2G22420,NIC1,RPA2,PLA2A,AT2G26800,SYCO,CCT1,ATP3,AT2G38010,CYP98A3,AT2G41060,MPK6,RAB6A,AT3G02560,AT3G02630,I…
GO:0009058	biosynthetic process	147	2480	0.32	9.04e-14	3702.AT1G03310.2,3702.AT1G08250.1,3702.AT1G08360.1,3702.AT1G08630.1,3702.AT1G09640.1,3702.AT1G11720.2,3702.AT1G12350.1,3702.AT1G13280.1,3702.AT1G13440.1,3702.AT1G14520.1,3702.AT1G17745.2,3702.AT1G20330.1,3702.AT1G20510.1,3702.AT1G21690.3,3702.AT1G23820.1,3702.AT1G26880.1,3702.AT1G30620.1,3702.AT1G31860.1,3702.AT1G32070.2,3702.AT1G33140.1,3702.AT1G43800.1,3702.AT1G48320.1,3702.AT1G48850.1,3702.AT1…	DBE1,ADT6,AT1G08360,THA1,AT1G09640,At1g11720,COAB,AOC4,GAPC2,MIOX1,PGDH,SMT2,OPCL1,EMB1968,SPDS1,AT1G26880,MUR4,AT-IE,NSI,PGY2,FTM1,DHNAT1,EMB1144,ABA2,DJ1B,LOX1,TAF7,UKL3,RFC2,mtACP2,AT1G67430,PDE338,AT1G72550,AT1G74270,ALDH10A8,OTC,OPR2,EMB2810,BAS,PGK,NADP-ME4,MCM5,EER5,AT2G20280,SK1,AT2G22420,NIC1,RPA2,PLA2A,AT2G26800,SYCO,CCT1,ATP3,AT2G38010,CYP98A3,AT2G41060,MPK6,RAB6A,AT3G02560,AT3G02630,I…
GO:0055114	oxidation-reduction process	100	1369	0.41	9.25e-14	3702.AT1G03310.2,3702.AT1G03400.1,3702.AT1G03680.1,3702.AT1G04350.1,3702.AT1G05260.1,3702.AT1G13440.1,3702.AT1G14520.1,3702.AT1G17745.2,3702.AT1G22430.1,3702.AT1G23740.1,3702.AT1G23800.1,3702.AT1G26340.1,3702.AT1G43800.1,3702.AT1G52340.1,3702.AT1G54340.1,3702.AT1G55020.1,3702.AT1G60420.1,3702.AT1G60710.1,3702.AT1G65290.1,3702.AT1G71040.1,3702.AT1G74920.1,3702.AT1G75280.1,3702.AT1G76690.1,3702.AT1…	DBE1,AT1G03400,THM1,AT1G04350,RCI3,GAPC2,MIOX1,PGDH,AT1G22430,AOR,ALDH2B7,CB5-A,FTM1,ABA2,ICDH,LOX1,AT1G60420,ATB2,mtACP2,LPR2,ALDH10A8,AT1G75280,OPR2,NADP-ME4,ARPN,ATHM3,NTRA,AT2G22420,AT2G26230,AT2G29150,AT2G29260,ChlAKR,CXIP2,CYP98A3,GPDHC1,PAO2,AT3G02630,PRXIIF,MEE32,CITRX,APX2,AT3G12260,AT3G12900,HAOX1,PPC3,ATCAD4,AT3G21360,ALDH2C4,At3g27890,IVD,AT3G51680,P5CS2,AT3G58180,CSY2,SDR1,CRY1,ISA3,…
GO:1901360	organic cyclic compound metabolic process	136	2229	0.33	1.66e-13	3702.AT1G06220.2,3702.AT1G08250.1,3702.AT1G08360.1,3702.AT1G09760.1,3702.AT1G12350.1,3702.AT1G13440.1,3702.AT1G16280.1,3702.AT1G17180.1,3702.AT1G17370.1,3702.AT1G19670.1,3702.AT1G20330.1,3702.AT1G20960.1,3702.AT1G21690.3,3702.AT1G30620.1,3702.AT1G31860.1,3702.AT1G32070.2,3702.AT1G32440.1,3702.AT1G45230.1,3702.AT1G48410.2,3702.AT1G48850.1,3702.AT1G49970.1,3702.AT1G52340.1,3702.AT1G53280.1,3702.AT1…	MEE5,ADT6,AT1G08360,U2A,COAB,GAPC2,RH36,GSTU25,UBP1B,CLH1,SMT2,emb1507,EMB1968,MUR4,AT-IE,NSI,PKp3,AT1G45230,AGO1,EMB1144,CLPR1,ABA2,DJ1B,TAF7,UKL3,RFC2,4CL3,AT1G66260,AT1G72550,SKIP,EMB2810,PGK,AT1G80000,PRP8A,GEK1,MCM5,EMB2763,EER5,HXK2,SK1,AT2G22420,NIC1,RPA2,AT2G26230,ENOC,U2B',SYCO,AGO6,ATP3,WDR55,URH1,HESO1,CYP98A3,MPK6,UGT74F2,LARP6b,AT3G02320,AT3G02560,IPP2,MEE32,MES17,ARP5,AT3G12900,PA20…
GO:0044249	cellular biosynthetic process	136	2275	0.32	7.31e-13	3702.AT1G03310.2,3702.AT1G08250.1,3702.AT1G08360.1,3702.AT1G08630.1,3702.AT1G09640.1,3702.AT1G11720.2,3702.AT1G12350.1,3702.AT1G13280.1,3702.AT1G14520.1,3702.AT1G17745.2,3702.AT1G20510.1,3702.AT1G21690.3,3702.AT1G23820.1,3702.AT1G26880.1,3702.AT1G30620.1,3702.AT1G31860.1,3702.AT1G32070.2,3702.AT1G33140.1,3702.AT1G43800.1,3702.AT1G48320.1,3702.AT1G48850.1,3702.AT1G52340.1,3702.AT1G53280.1,3702.AT1…	DBE1,ADT6,AT1G08360,THA1,AT1G09640,At1g11720,COAB,AOC4,MIOX1,PGDH,OPCL1,EMB1968,SPDS1,AT1G26880,MUR4,AT-IE,NSI,PGY2,FTM1,DHNAT1,EMB1144,ABA2,DJ1B,LOX1,TAF7,UKL3,RFC2,mtACP2,AT1G67430,PDE338,AT1G72550,AT1G74270,ALDH10A8,OTC,OPR2,EMB2810,BAS,NADP-ME4,MCM5,EER5,AT2G20280,SK1,AT2G22420,NIC1,RPA2,PLA2A,AT2G26800,SYCO,CCT1,ATP3,AT2G38010,CYP98A3,AT2G41060,MPK6,RAB6A,AT3G02560,AT3G02630,IPP2,MEE32,BCE2,…
GO:0006725	cellular aromatic compound metabolic process	129	2137	0.33	2.25e-12	3702.AT1G06220.2,3702.AT1G08250.1,3702.AT1G08360.1,3702.AT1G09760.1,3702.AT1G12350.1,3702.AT1G13440.1,3702.AT1G16280.1,3702.AT1G17180.1,3702.AT1G17370.1,3702.AT1G19670.1,3702.AT1G20960.1,3702.AT1G21690.3,3702.AT1G30620.1,3702.AT1G31860.1,3702.AT1G32070.2,3702.AT1G32440.1,3702.AT1G45230.1,3702.AT1G48410.2,3702.AT1G48850.1,3702.AT1G49970.1,3702.AT1G53280.1,3702.AT1G55300.2,3702.AT1G55810.3,3702.AT1…	MEE5,ADT6,AT1G08360,U2A,COAB,GAPC2,RH36,GSTU25,UBP1B,CLH1,emb1507,EMB1968,MUR4,AT-IE,NSI,PKp3,AT1G45230,AGO1,EMB1144,CLPR1,DJ1B,TAF7,UKL3,RFC2,4CL3,AT1G66260,AT1G72550,SKIP,EMB2810,PGK,AT1G80000,PRP8A,GEK1,MCM5,EMB2763,EER5,HXK2,SK1,AT2G22420,NIC1,RPA2,AT2G26230,ENOC,U2B',SYCO,AGO6,ATP3,WDR55,URH1,HESO1,CYP98A3,MPK6,UGT74F2,LARP6b,AT3G02320,AT3G02560,IPP2,MEE32,MES17,ARP5,AT3G12900,PA200,OVA5,AT3…
GO:0034641	cellular nitrogen compound metabolic process	140	2435	0.31	4.31e-12	3702.AT1G06220.2,3702.AT1G08360.1,3702.AT1G09640.1,3702.AT1G09760.1,3702.AT1G12350.1,3702.AT1G13440.1,3702.AT1G16280.1,3702.AT1G17180.1,3702.AT1G17370.1,3702.AT1G19670.1,3702.AT1G20960.1,3702.AT1G21690.3,3702.AT1G23820.1,3702.AT1G26880.1,3702.AT1G30620.1,3702.AT1G31860.1,3702.AT1G32070.2,3702.AT1G32440.1,3702.AT1G33140.1,3702.AT1G45230.1,3702.AT1G48410.2,3702.AT1G49970.1,3702.AT1G53280.1,3702.AT1…	MEE5,AT1G08360,AT1G09640,U2A,COAB,GAPC2,RH36,GSTU25,UBP1B,CLH1,emb1507,EMB1968,SPDS1,AT1G26880,MUR4,AT-IE,NSI,PKp3,PGY2,AT1G45230,AGO1,CLPR1,DJ1B,TAF7,UKL3,RFC2,AT1G66260,AT1G67430,URE,PDE338,AT1G72550,AT1G74270,ALDH10A8,SKIP,EMB2810,PGK,AT1G80000,PRP8A,GEK1,MCM5,EMB2763,EER5,HXK2,AT2G20280,NIC1,RPA2,AT2G26230,GSTU7,ENOC,U2B',SYCO,AGO6,ATP3,WDR55,URH1,AT2G38010,HESO1,AT2G41790,PAO2,MPK6,LARP6b,AT…
GO:0006807	nitrogen compound metabolic process	244	5335	0.21	6.49e-12	3702.AT1G06220.2,3702.AT1G06550.1,3702.AT1G06900.1,3702.AT1G07510.1,3702.AT1G08250.1,3702.AT1G08360.1,3702.AT1G08490.1,3702.AT1G08630.1,3702.AT1G09020.1,3702.AT1G09640.1,3702.AT1G09760.1,3702.AT1G10430.1,3702.AT1G11910.1,3702.AT1G12350.1,3702.AT1G13440.1,3702.AT1G14030.1,3702.AT1G16280.1,3702.AT1G17180.1,3702.AT1G17230.1,3702.AT1G17370.1,3702.AT1G17745.2,3702.AT1G19670.1,3702.AT1G20200.1,3702.AT1…	MEE5,AT1G06550,AT1G06900,ftsh10,ADT6,AT1G08360,CPNIFS,THA1,SNF4,AT1G09640,U2A,PP2A-2,APA1,COAB,GAPC2,LSMT-L,RH36,GSTU25,AT1G17230,UBP1B,PGDH,CLH1,EMB2719,emb1507,EMB1968,SPDS1,AT1G26880,MUR4,AT-IE,NSI,PKp3,PGY2,AT1G33360,AT1G34300,AT1G45230,AT1G47380,AGO1,EMB1144,CLPR1,AT1G50670,ABA2,DJ1B,TAF7,UKL3,SNRK2.10,RFC2,AT1G66260,AT1G66880,AT1G67430,URE,MMP,CRK2,PDE338,SERK1,AT1G72550,scpl3,AT1G74270,ALD…
GO:1901564	organonitrogen compound metabolic process	196	4053	0.23	6.53e-11	3702.AT1G06550.1,3702.AT1G06900.1,3702.AT1G07510.1,3702.AT1G08250.1,3702.AT1G08360.1,3702.AT1G08490.1,3702.AT1G08630.1,3702.AT1G09020.1,3702.AT1G09640.1,3702.AT1G10430.1,3702.AT1G11910.1,3702.AT1G12350.1,3702.AT1G13440.1,3702.AT1G14030.1,3702.AT1G17180.1,3702.AT1G17230.1,3702.AT1G17745.2,3702.AT1G19670.1,3702.AT1G20200.1,3702.AT1G23820.1,3702.AT1G26880.1,3702.AT1G31860.1,3702.AT1G32070.2,3702.AT1…	AT1G06550,AT1G06900,ftsh10,ADT6,AT1G08360,CPNIFS,THA1,SNF4,AT1G09640,PP2A-2,APA1,COAB,GAPC2,LSMT-L,GSTU25,AT1G17230,PGDH,CLH1,EMB2719,SPDS1,AT1G26880,AT-IE,NSI,PKp3,PGY2,AT1G33360,AT1G34300,AT1G47380,EMB1144,CLPR1,AT1G50670,ABA2,DJ1B,UKL3,SNRK2.10,AT1G66880,AT1G67430,URE,MMP,CRK2,PDE338,SERK1,AT1G72550,scpl3,AT1G74270,ALDH10A8,OTC,PGK,AT2G01820,GEK1,VSR3,CPK6,HXK2,AT2G20280,SK1,GEM,NIC1,PUB4,LYK4…
GO:1901575	organic substance catabolic process	91	1353	0.37	1.61e-10	3702.AT1G02810.1,3702.AT1G06130.1,3702.AT1G06550.1,3702.AT1G07230.1,3702.AT1G08630.1,3702.AT1G11910.1,3702.AT1G13440.1,3702.AT1G14520.1,3702.AT1G17180.1,3702.AT1G19670.1,3702.AT1G20200.1,3702.AT1G22430.1,3702.AT1G29670.1,3702.AT1G31480.1,3702.AT1G32440.1,3702.AT1G33360.1,3702.AT1G49970.1,3702.AT1G50670.1,3702.AT1G53280.1,3702.AT1G53840.1,3702.AT1G64390.1,3702.AT1G67550.1,3702.AT1G79550.2,3702.AT1…	AT1G02810,GLX2-4,AT1G06550,NPC1,THA1,APA1,GAPC2,MIOX1,GSTU25,CLH1,EMB2719,AT1G22430,AT1G29670,SGR2,PKp3,AT1G33360,CLPR1,AT1G50670,DJ1B,ARATH65,GH9C2,URE,PGK,AT1G80000,GEK1,VSR3,EMB2763,EER5,HXK2,AT2G26230,PLA2A,RPN13,AT2G26800,FUS12,ENOC,URH1,AT2G38010,GPDHC1,AT2G41790,PAO2,NPC4,PLC2,OMR1,SCPL49,GLY2,HCHIB,PA200,AT3G13930,PLDALPHA1,UGT71B6,IVD,LTA3,SIP2,AT3G58530,CSY2,AT3G60510,ABC1,ATPMEPCRB,CUL…
GO:0006520	cellular amino acid metabolic process	42	374	0.6	4.86e-10	3702.AT1G06550.1,3702.AT1G08250.1,3702.AT1G08490.1,3702.AT1G08630.1,3702.AT1G17745.2,3702.AT1G31860.1,3702.AT1G48850.1,3702.AT1G52340.1,3702.AT1G72550.1,3702.AT1G75330.1,3702.AT2G03800.1,3702.AT2G21940.4,3702.AT2G26800.2,3702.AT2G31170.1,3702.AT2G43820.1,3702.AT3G06350.1,3702.AT3G10050.1,3702.AT3G13490.1,3702.AT3G45300.1,3702.AT3G48110.1,3702.AT3G55400.1,3702.AT3G55610.1,3702.AT3G57560.1,3702.AT3…	AT1G06550,ADT6,CPNIFS,THA1,PGDH,AT-IE,EMB1144,ABA2,AT1G72550,OTC,GEK1,SK1,AT2G26800,SYCO,UGT74F2,MEE32,OMR1,OVA5,IVD,EDD1,OVA1,P5CS2,NAGK,AT3G58140,AT3G60510,AT4G17830,TSB2,AT4G31180,GLDP1,AT4G33150,DHS2,ASE2,AT4G35220,IMPL2,GDH2,ASN3,P5CR,VAT1,GAD,ETFBETA,AT5G53850,CHY1
GO:0044248	cellular catabolic process	80	1167	0.38	1.99e-09	3702.AT1G05260.1,3702.AT1G06130.1,3702.AT1G06550.1,3702.AT1G07230.1,3702.AT1G08630.1,3702.AT1G14520.1,3702.AT1G17180.1,3702.AT1G19670.1,3702.AT1G20200.1,3702.AT1G22430.1,3702.AT1G49970.1,3702.AT1G50670.1,3702.AT1G53280.1,3702.AT1G64390.1,3702.AT1G67550.1,3702.AT1G80000.2,3702.AT2G03800.1,3702.AT2G14740.1,3702.AT2G17510.2,3702.AT2G19560.1,3702.AT2G22420.1,3702.AT2G26230.1,3702.AT2G26590.2,3702.AT2…	RCI3,GLX2-4,AT1G06550,NPC1,THA1,MIOX1,GSTU25,CLH1,EMB2719,AT1G22430,CLPR1,AT1G50670,DJ1B,GH9C2,URE,AT1G80000,GEK1,VSR3,EMB2763,EER5,AT2G22420,AT2G26230,RPN13,AT2G26800,GSTU7,URH1,AT2G38010,AT2G41790,NPC4,PRXIIF,APX2,OMR1,SCPL49,GLY2,HCHIB,PA200,PLDALPHA1,UGT71B6,IVD,BIGYIN,AT3G58530,CSY2,AT3G60510,ATGSTF13,ABC1,CUL1,AT4G04880,ISA3,UBP10,AT4G13720,ACX1,RPT2a,GLDP1,APM1,AT4G33150,A/N-InvB,AT4G35220…
GO:1901566	organonitrogen compound biosynthetic process	80	1168	0.38	1.99e-09	3702.AT1G08250.1,3702.AT1G08360.1,3702.AT1G08630.1,3702.AT1G09640.1,3702.AT1G12350.1,3702.AT1G17745.2,3702.AT1G23820.1,3702.AT1G26880.1,3702.AT1G31860.1,3702.AT1G32070.2,3702.AT1G33140.1,3702.AT1G48850.1,3702.AT1G52340.1,3702.AT1G55810.3,3702.AT1G67430.1,3702.AT1G71720.1,3702.AT1G72550.1,3702.AT1G74270.1,3702.AT1G74920.1,3702.AT1G75330.1,3702.AT2G20280.1,3702.AT2G21940.4,3702.AT2G22570.1,3702.AT2…	ADT6,AT1G08360,THA1,AT1G09640,COAB,PGDH,SPDS1,AT1G26880,AT-IE,NSI,PGY2,EMB1144,ABA2,UKL3,AT1G67430,PDE338,AT1G72550,AT1G74270,ALDH10A8,OTC,AT2G20280,SK1,NIC1,SYCO,CCT1,ATP3,AT2G38010,MPK6,AT3G02560,IPP2,MEE32,OMR1,AT3G10950,OVA5,HEME1,PRPS20,ERF1-3,EDD1,AT3G49910,LTA3,AT3G54470,OVA1,P5CS2,EIF3C,NAGK,AT3G58140,AT4G01310,AT4G11120,EIF3A,AT4G17830,AT4G20980,GSH1,AT4G23900,TSB2,AT4G29410,AT4G30000,AT…
GO:0032787	monocarboxylic acid metabolic process	45	456	0.54	3.7e-09	3702.AT1G06130.1,3702.AT1G13280.1,3702.AT1G13440.1,3702.AT1G20510.1,3702.AT1G32440.1,3702.AT1G43800.1,3702.AT1G52340.1,3702.AT1G53280.1,3702.AT1G55020.1,3702.AT1G65290.1,3702.AT1G76690.1,3702.AT1G79550.2,3702.AT1G79750.1,3702.AT2G04350.1,3702.AT2G19860.1,3702.AT2G21940.4,3702.AT2G26560.1,3702.AT2G29560.1,3702.AT2G38010.2,3702.AT2G43820.1,3702.AT3G02630.1,3702.AT3G06350.1,3702.AT3G06850.1,3702.AT3…	GLX2-4,AOC4,GAPC2,OPCL1,PKp3,FTM1,ABA2,DJ1B,LOX1,mtACP2,OPR2,PGK,NADP-ME4,LACS8,HXK2,SK1,PLA2A,ENOC,AT2G38010,UGT74F2,AT3G02630,MEE32,BCE2,GLY2,MES17,AT3G13930,HAOX1,PLDALPHA1,AAE7,UGT71B6,LTA3,CSY2,AT4G05160,ACX1,ACP4,PFK3,ASN3,PBS3,AAE17,DMR6,NADP-ME3,CAC2,AOS,SCP2,PFK2
GO:0043603	cellular amide metabolic process	53	632	0.47	1.4e-08	3702.AT1G08360.1,3702.AT1G09640.1,3702.AT1G17180.1,3702.AT1G26880.1,3702.AT1G32070.2,3702.AT1G33140.1,3702.AT1G67430.1,3702.AT1G67550.1,3702.AT1G71720.1,3702.AT1G72550.1,3702.AT1G74270.1,3702.AT2G20280.1,3702.AT2G29420.1,3702.AT2G31170.1,3702.AT2G38010.2,3702.AT2G41790.1,3702.AT3G02560.2,3702.AT3G10950.1,3702.AT3G13490.1,3702.AT3G15190.1,3702.AT3G26618.1,3702.AT3G48110.1,3702.AT3G49910.1,3702.AT3…	AT1G08360,AT1G09640,GSTU25,AT1G26880,NSI,PGY2,AT1G67430,URE,PDE338,AT1G72550,AT1G74270,AT2G20280,GSTU7,SYCO,AT2G38010,AT2G41790,AT3G02560,AT3G10950,OVA5,PRPS20,ERF1-3,EDD1,AT3G49910,LTA3,OVA1,EIF3C,AT3G58140,ATGSTF13,AT4G01310,AT4G11120,EIF3A,AT4G20980,GSH1,AT4G29410,AT4G30000,AT4G31180,APM1,AT4G33150,AT4G34670,AT4G35160,AT4G38710,DFB,ASN3,5-FCL,CAC2,AT5G35530,LSP1,HCF109,AT5G48760,OMT1,AT5G56710…
GO:0071840	cellular component organization or biogenesis	130	2482	0.27	1.7e-08	3702.AT1G01050.1,3702.AT1G01820.1,3702.AT1G02810.1,3702.AT1G06400.1,3702.AT1G07510.1,3702.AT1G08190.1,3702.AT1G08360.1,3702.AT1G08490.1,3702.AT1G09020.1,3702.AT1G10200.1,3702.AT1G10390.1,3702.AT1G10430.1,3702.AT1G14850.1,3702.AT1G16280.1,3702.AT1G20110.1,3702.AT1G20960.1,3702.AT1G23820.1,3702.AT1G26355.1,3702.AT1G26880.1,3702.AT1G30620.1,3702.AT1G31480.1,3702.AT1G32500.1,3702.AT1G32640.1,3702.AT1…	PPa1,PEX11C,AT1G02810,ARA-2,ftsh10,VPS41,AT1G08360,CPNIFS,SNF4,WLIM1,AT1G10390,PP2A-2,NUP155,RH36,AT1G20110,emb1507,SPDS1,SP1L1,AT1G26880,MUR4,SGR2,ABCI7,MYC2,TED6,AT1G45230,DHNAT1,CLPR1,AT1G53540,ARATH65,TAF7,DL3,GH9C2,4CL3,AT1G66260,LINC1,MMP,PDE338,SERK1,AT1G74270,PRP8A,ERH3,AL6,VPS2.1,MCM5,EMB2763,EER5,PRF5,CLASP,PRP2,GEM,AT2G25430,AT2G26230,SYD,TUB7,U2B',SYCO,AGO6,WDR55,ACD11,AT2G35795,LP1,E…
GO:0044283	small molecule biosynthetic process	52	619	0.47	1.9e-08	3702.AT1G08250.1,3702.AT1G08630.1,3702.AT1G13280.1,3702.AT1G13440.1,3702.AT1G14520.1,3702.AT1G17745.2,3702.AT1G20510.1,3702.AT1G30620.1,3702.AT1G31860.1,3702.AT1G43800.1,3702.AT1G48320.1,3702.AT1G48850.1,3702.AT1G52340.1,3702.AT1G53280.1,3702.AT1G55020.1,3702.AT1G65290.1,3702.AT1G75330.1,3702.AT1G76690.1,3702.AT1G79550.2,3702.AT1G79750.1,3702.AT2G21940.4,3702.AT2G26560.1,3702.AT2G26800.2,3702.AT2…	ADT6,THA1,AOC4,GAPC2,MIOX1,PGDH,OPCL1,MUR4,AT-IE,FTM1,DHNAT1,EMB1144,ABA2,DJ1B,LOX1,mtACP2,OTC,OPR2,PGK,NADP-ME4,SK1,PLA2A,AT2G26800,AT2G38010,AT3G02630,MEE32,BCE2,OMR1,P5CS2,NAGK,ABC1,AT4G05160,AT4G13720,ACX1,FPS2,AT4G17830,AT4G23900,ACP4,TSB2,AT4G30000,DHS2,IMPL2,DFB,ASN3,5-FCL,P5CR,UGD3,RGP2,VAT1,CAC2,AOS,AT5G53850
GO:0046483	heterocycle metabolic process	111	2022	0.29	4.38e-08	3702.AT1G06220.2,3702.AT1G08360.1,3702.AT1G09760.1,3702.AT1G12350.1,3702.AT1G13440.1,3702.AT1G16280.1,3702.AT1G17370.1,3702.AT1G19670.1,3702.AT1G20960.1,3702.AT1G21690.3,3702.AT1G30620.1,3702.AT1G31860.1,3702.AT1G32070.2,3702.AT1G32440.1,3702.AT1G45230.1,3702.AT1G48410.2,3702.AT1G49970.1,3702.AT1G52340.1,3702.AT1G53280.1,3702.AT1G55300.2,3702.AT1G55810.3,3702.AT1G63160.1,3702.AT1G66260.2,3702.AT1…	MEE5,AT1G08360,U2A,COAB,GAPC2,RH36,UBP1B,CLH1,emb1507,EMB1968,MUR4,AT-IE,NSI,PKp3,AT1G45230,AGO1,CLPR1,ABA2,DJ1B,TAF7,UKL3,RFC2,AT1G66260,AT1G72550,SKIP,EMB2810,PGK,AT1G80000,PRP8A,GEK1,MCM5,EMB2763,EER5,HXK2,NIC1,RPA2,AT2G26230,ENOC,U2B',SYCO,AGO6,ATP3,WDR55,URH1,HESO1,CYP98A3,MPK6,LARP6b,AT3G02320,AT3G02560,IPP2,MES17,ARP5,AT3G12900,PA200,OVA5,AT3G13930,HEME1,PMH2,EDD1,U1-70K,LTA3,AT3G54470,OVA…
GO:0016043	cellular component organization	119	2264	0.27	1.02e-07	3702.AT1G01820.1,3702.AT1G02810.1,3702.AT1G07510.1,3702.AT1G08190.1,3702.AT1G08490.1,3702.AT1G09020.1,3702.AT1G10200.1,3702.AT1G10390.1,3702.AT1G10430.1,3702.AT1G14850.1,3702.AT1G20110.1,3702.AT1G20960.1,3702.AT1G23820.1,3702.AT1G26355.1,3702.AT1G30620.1,3702.AT1G31480.1,3702.AT1G32500.1,3702.AT1G32640.1,3702.AT1G43790.1,3702.AT1G45230.1,3702.AT1G48320.1,3702.AT1G49970.1,3702.AT1G53540.1,3702.AT1…	PEX11C,AT1G02810,ftsh10,VPS41,CPNIFS,SNF4,WLIM1,AT1G10390,PP2A-2,NUP155,AT1G20110,emb1507,SPDS1,SP1L1,MUR4,SGR2,ABCI7,MYC2,TED6,AT1G45230,DHNAT1,CLPR1,AT1G53540,ARATH65,TAF7,DL3,GH9C2,4CL3,LINC1,MMP,PDE338,SERK1,PRP8A,ERH3,AL6,VPS2.1,MCM5,EER5,PRF5,CLASP,PRP2,GEM,AT2G25430,AT2G26230,SYD,TUB7,U2B',SYCO,AGO6,WDR55,ACD11,AT2G35795,LP1,EXPA4,RAB6A,GC4,SYP131,CITRX,HCC1,SEC8,SYP121,ARP5,CID4,AT3G15720…
GO:0046394	carboxylic acid biosynthetic process	42	468	0.5	2.29e-07	3702.AT1G08250.1,3702.AT1G08630.1,3702.AT1G13280.1,3702.AT1G14520.1,3702.AT1G17745.2,3702.AT1G20510.1,3702.AT1G31860.1,3702.AT1G43800.1,3702.AT1G48850.1,3702.AT1G52340.1,3702.AT1G53280.1,3702.AT1G55020.1,3702.AT1G65290.1,3702.AT1G75330.1,3702.AT1G76690.1,3702.AT1G79750.1,3702.AT2G21940.4,3702.AT2G26560.1,3702.AT2G38010.2,3702.AT3G02630.1,3702.AT3G06350.1,3702.AT3G06850.1,3702.AT3G10050.1,3702.AT3…	ADT6,THA1,AOC4,MIOX1,PGDH,OPCL1,AT-IE,FTM1,EMB1144,ABA2,DJ1B,LOX1,mtACP2,OTC,OPR2,NADP-ME4,SK1,PLA2A,AT2G38010,AT3G02630,MEE32,BCE2,OMR1,P5CS2,NAGK,AT4G05160,ACX1,AT4G17830,ACP4,TSB2,AT4G30000,DHS2,IMPL2,DFB,ASN3,5-FCL,P5CR,UGD3,VAT1,CAC2,AOS,AT5G53850
GO:0043604	amide biosynthetic process	44	511	0.48	2.72e-07	3702.AT1G08360.1,3702.AT1G09640.1,3702.AT1G26880.1,3702.AT1G32070.2,3702.AT1G33140.1,3702.AT1G67430.1,3702.AT1G71720.1,3702.AT1G72550.1,3702.AT1G74270.1,3702.AT2G20280.1,3702.AT2G31170.1,3702.AT3G02560.2,3702.AT3G10950.1,3702.AT3G13490.1,3702.AT3G15190.1,3702.AT3G26618.1,3702.AT3G48110.1,3702.AT3G49910.1,3702.AT3G52200.2,3702.AT3G55400.1,3702.AT3G56150.2,3702.AT3G58140.1,3702.AT4G01310.1,3702.AT4…	AT1G08360,AT1G09640,AT1G26880,NSI,PGY2,AT1G67430,PDE338,AT1G72550,AT1G74270,AT2G20280,SYCO,AT3G02560,AT3G10950,OVA5,PRPS20,ERF1-3,EDD1,AT3G49910,LTA3,OVA1,EIF3C,AT3G58140,AT4G01310,AT4G11120,EIF3A,AT4G20980,GSH1,AT4G29410,AT4G30000,AT4G31180,AT4G34670,AT4G35160,AT4G38710,DFB,ASN3,5-FCL,CAC2,AT5G35530,LSP1,HCF109,AT5G48760,OMT1,AT5G56710,AT5G59240
GO:0016192	vesicle-mediated transport	36	361	0.55	2.87e-07	3702.AT1G08190.1,3702.AT1G12360.1,3702.AT1G20110.1,3702.AT1G59610.1,3702.AT1G62020.1,3702.AT1G67930.1,3702.AT1G71820.2,3702.AT1G76850.1,3702.AT2G06530.1,3702.AT2G14740.1,3702.AT2G24765.1,3702.AT2G25430.1,3702.AT2G44610.1,3702.AT3G03800.1,3702.AT3G10380.1,3702.AT3G11820.1,3702.AT3G22845.1,3702.AT3G43300.1,3702.AT3G51890.1,3702.AT3G59290.1,3702.AT4G12770.1,3702.AT4G19490.2,3702.AT4G24550.2,3702.AT4…	VPS41,KEU,AT1G20110,DL3,AT1G62020,AT1G67930,SEC6,SEC5A,VPS2.1,VSR3,ARF3,AT2G25430,RAB6A,SYP131,SEC8,SYP121,AT3G22845,ATMIN7,AT3G51890,AT3G59290,AT4G12770,VPS54,AT4G24550,AT4G31480,AT4G32285,EXO70A1,ACT7,AT5G11490,AT5G22780,AT5G35200,SGR4,AT5G41950,EXO84B,VPS26A,YKT61,ATGRIP
GO:0044282	small molecule catabolic process	28	225	0.64	2.87e-07	3702.AT1G06130.1,3702.AT1G06550.1,3702.AT1G08630.1,3702.AT1G14520.1,3702.AT1G22430.1,3702.AT1G53280.1,3702.AT1G67550.1,3702.AT2G03800.1,3702.AT2G26230.1,3702.AT2G26800.2,3702.AT2G36310.1,3702.AT3G10050.1,3702.AT3G10850.1,3702.AT3G21780.1,3702.AT3G45300.1,3702.AT3G58750.1,3702.AT3G60510.3,3702.AT4G16760.1,3702.AT4G33010.1,3702.AT4G33150.2,3702.AT4G35220.1,3702.AT4G39120.1,3702.AT5G07440.1,3702.AT5…	GLX2-4,AT1G06550,THA1,MIOX1,AT1G22430,DJ1B,URE,GEK1,AT2G26230,AT2G26800,URH1,OMR1,GLY2,UGT71B6,IVD,CSY2,AT3G60510,ACX1,GLDP1,AT4G33150,AT4G35220,IMPL2,GDH2,GAD,DMR6,SCP2,ETFBETA,CHY1
GO:0044271	cellular nitrogen compound biosynthetic process	69	1068	0.36	4.75e-07	3702.AT1G08360.1,3702.AT1G09640.1,3702.AT1G12350.1,3702.AT1G23820.1,3702.AT1G26880.1,3702.AT1G30620.1,3702.AT1G32070.2,3702.AT1G33140.1,3702.AT1G55300.2,3702.AT1G55810.3,3702.AT1G67430.1,3702.AT1G71720.1,3702.AT1G72550.1,3702.AT1G74270.1,3702.AT1G74920.1,3702.AT2G19560.1,3702.AT2G20280.1,3702.AT2G22570.1,3702.AT2G31170.1,3702.AT2G33040.1,3702.AT2G38010.2,3702.AT2G43790.1,3702.AT3G02560.2,3702.AT3…	AT1G08360,AT1G09640,COAB,SPDS1,AT1G26880,MUR4,NSI,PGY2,TAF7,UKL3,AT1G67430,PDE338,AT1G72550,AT1G74270,ALDH10A8,EER5,AT2G20280,NIC1,SYCO,ATP3,AT2G38010,MPK6,AT3G02560,IPP2,AT3G10950,OVA5,HEME1,PRPS20,ERF1-3,EDD1,AT3G49910,LTA3,AT3G54470,OVA1,EIF3C,AT3G58140,AT4G01310,SPT16,AT4G11120,EIF3A,AT4G13720,AT4G20980,GSH1,AT4G23900,TSB2,AT4G29410,AT4G30000,AT4G31180,PANK2,AT4G34670,ASE2,AT4G35160,AT4G38710…
GO:0042221	response to chemical	128	2590	0.24	6.24e-07	3702.AT1G05260.1,3702.AT1G06400.1,3702.AT1G08490.1,3702.AT1G10430.1,3702.AT1G13440.1,3702.AT1G15750.3,3702.AT1G17180.1,3702.AT1G20440.1,3702.AT1G20450.1,3702.AT1G22430.1,3702.AT1G24020.2,3702.AT1G32640.1,3702.AT1G43700.1,3702.AT1G43800.1,3702.AT1G45249.3,3702.AT1G48410.2,3702.AT1G50670.1,3702.AT1G52340.1,3702.AT1G53540.1,3702.AT1G53840.1,3702.AT1G55020.1,3702.AT1G55810.3,3702.AT1G59610.1,3702.AT1…	RCI3,ARA-2,CPNIFS,PP2A-2,GAPC2,TPL,GSTU25,COR47,ERD10,AT1G22430,MLP423,MYC2,VIP1,FTM1,ABF2,AGO1,AT1G50670,ABA2,AT1G53540,ARATH65,LOX1,UKL3,DL3,AT1G60420,ATB2,ABCF3,AT1G66880,ABCG39,AT1G68620,MMP,CRK2,SERK1,AT1G73980,ALDH10A8,AT1G75280,SKIP,PGK,PRB1,PR1,PIP2;8,CPK6,NTRA,EER5,HXK2,AT2G22420,NIC1,LYK4,ARF3,PLA2A,SYD,GSTU7,TUB7,ACD11,ChlAKR,ANNAT4,MPK6,PIP1B,AT2G46140,GBF3,UNE5,PRXIIF,BCE2,AT3G08640,…
GO:0006950	response to stress	145	3081	0.22	9.07e-07	3702.AT1G03680.1,3702.AT1G05260.1,3702.AT1G09020.1,3702.AT1G09760.1,3702.AT1G13440.1,3702.AT1G19670.1,3702.AT1G20440.1,3702.AT1G20450.1,3702.AT1G20510.1,3702.AT1G21690.3,3702.AT1G23740.1,3702.AT1G24020.2,3702.AT1G32640.1,3702.AT1G33520.1,3702.AT1G35620.1,3702.AT1G43700.1,3702.AT1G43800.1,3702.AT1G48410.2,3702.AT1G50670.1,3702.AT1G52340.1,3702.AT1G53540.1,3702.AT1G53840.1,3702.AT1G55810.3,3702.AT1…	THM1,RCI3,SNF4,U2A,GAPC2,CLH1,COR47,ERD10,OPCL1,EMB1968,AOR,MLP423,MYC2,MOS2,PDIL5-2,VIP1,FTM1,AGO1,AT1G50670,ABA2,AT1G53540,ARATH65,UKL3,SNRK2.10,RFC2,AT1G63220,ABCF3,AT1G66250,AT1G66880,ABCG39,AT1G68620,MMP,CRK2,MLP43,LPR2,AT1G73980,ALDH10A8,AT1G75280,OPR2,SKIP,EMB2810,PGK,AL6,MCM5,PRB1,PR1,PAP10,NTRA,DGK5,AT2G22420,LYK4,TET8,RPA2,PLA2A,SYD,AGO6,ACD11,YLS9,ChlAKR,ANNAT4,AT2G41060,MPK6,PIP1B,AT2…
GO:0050896	response to stimulus	216	5174	0.17	9.63e-07	3702.AT1G03680.1,3702.AT1G05260.1,3702.AT1G06400.1,3702.AT1G06550.1,3702.AT1G08190.1,3702.AT1G08490.1,3702.AT1G09020.1,3702.AT1G09760.1,3702.AT1G10390.1,3702.AT1G10430.1,3702.AT1G13440.1,3702.AT1G15750.3,3702.AT1G17180.1,3702.AT1G19670.1,3702.AT1G20440.1,3702.AT1G20450.1,3702.AT1G20510.1,3702.AT1G21690.3,3702.AT1G22430.1,3702.AT1G23740.1,3702.AT1G24020.2,3702.AT1G31480.1,3702.AT1G32640.1,3702.AT1…	THM1,RCI3,ARA-2,AT1G06550,VPS41,CPNIFS,SNF4,U2A,AT1G10390,PP2A-2,GAPC2,TPL,GSTU25,CLH1,COR47,ERD10,OPCL1,EMB1968,AT1G22430,AOR,MLP423,SGR2,MYC2,MOS2,PDIL5-2,VIP1,FTM1,ABF2,AGO1,AT1G50670,FBH3,ABA2,AT1G53540,ARATH65,LOX1,UKL3,DL3,AT1G60420,ATB2,SNRK2.10,RFC2,AT1G63220,ABCF3,AT1G66250,AT1G66880,ABCG39,ARG1,AT1G68620,MMP,CRK2,MLP43,LPR2,PDE338,SERK1,AT1G73980,ALDH10A8,AT1G75280,OPR2,SKIP,EMB2810,PGK…
GO:1901362	organic cyclic compound biosynthetic process	56	798	0.39	1.19e-06	3702.AT1G08250.1,3702.AT1G12350.1,3702.AT1G20330.1,3702.AT1G30620.1,3702.AT1G31860.1,3702.AT1G32070.2,3702.AT1G48850.1,3702.AT1G52340.1,3702.AT1G55300.2,3702.AT1G55810.3,3702.AT2G19560.1,3702.AT2G21940.4,3702.AT2G22420.1,3702.AT2G22570.1,3702.AT2G33040.1,3702.AT2G40890.1,3702.AT2G43790.1,3702.AT3G02780.1,3702.AT3G06350.1,3702.AT3G12900.1,3702.AT3G14930.2,3702.AT3G19450.1,3702.AT3G24503.1,3702.AT3…	ADT6,COAB,SMT2,MUR4,AT-IE,NSI,EMB1144,ABA2,TAF7,UKL3,EER5,SK1,AT2G22420,NIC1,ATP3,CYP98A3,MPK6,IPP2,MEE32,AT3G12900,HEME1,ATCAD4,ALDH2C4,LTA3,AT3G54470,P5CS2,SPT16,AT4G13720,FPS2,GSH1,AT4G23900,TSB2,AT4G30000,AT4G31910,PANK2,DHS2,CCoAOMT1,ASE2,AT4G35160,CYP84A1,IMPL2,CAD9,PRX52,DFB,NRPB4,5-FCL,P5CR,UGD3,DRT101,SMG7,CAC2,UK/UPRT1,RWP1,HCT,OMT1,AT5G66390
GO:1901605	alpha-amino acid metabolic process	30	280	0.58	1.45e-06	3702.AT1G06550.1,3702.AT1G08250.1,3702.AT1G08490.1,3702.AT1G08630.1,3702.AT1G17745.2,3702.AT1G31860.1,3702.AT1G52340.1,3702.AT1G75330.1,3702.AT2G03800.1,3702.AT2G26800.2,3702.AT3G10050.1,3702.AT3G45300.1,3702.AT3G55610.1,3702.AT3G57560.1,3702.AT3G60510.3,3702.AT4G17830.2,3702.AT4G27070.1,3702.AT4G33010.1,3702.AT4G33150.2,3702.AT4G34740.1,3702.AT4G35220.1,3702.AT4G39120.1,3702.AT5G07440.1,3702.AT5…	AT1G06550,ADT6,CPNIFS,THA1,PGDH,AT-IE,ABA2,OTC,GEK1,AT2G26800,OMR1,IVD,P5CS2,NAGK,AT3G60510,AT4G17830,TSB2,GLDP1,AT4G33150,ASE2,AT4G35220,IMPL2,GDH2,ASN3,P5CR,VAT1,GAD,ETFBETA,AT5G53850,CHY1
GO:0019438	aromatic compound biosynthetic process	50	692	0.41	3.43e-06	3702.AT1G08250.1,3702.AT1G12350.1,3702.AT1G30620.1,3702.AT1G31860.1,3702.AT1G32070.2,3702.AT1G48850.1,3702.AT1G55300.2,3702.AT1G55810.3,3702.AT2G19560.1,3702.AT2G21940.4,3702.AT2G22420.1,3702.AT2G22570.1,3702.AT2G33040.1,3702.AT2G40890.1,3702.AT2G43790.1,3702.AT3G02780.1,3702.AT3G06350.1,3702.AT3G12900.1,3702.AT3G14930.2,3702.AT3G19450.1,3702.AT3G24503.1,3702.AT3G52200.2,3702.AT3G54470.1,3702.AT4…	ADT6,COAB,MUR4,AT-IE,NSI,EMB1144,TAF7,UKL3,EER5,SK1,AT2G22420,NIC1,ATP3,CYP98A3,MPK6,IPP2,MEE32,AT3G12900,HEME1,ATCAD4,ALDH2C4,LTA3,AT3G54470,SPT16,AT4G13720,GSH1,AT4G23900,TSB2,AT4G30000,PANK2,DHS2,CCoAOMT1,ASE2,AT4G35160,CYP84A1,IMPL2,CAD9,PRX52,DFB,NRPB4,5-FCL,UGD3,DRT101,SMG7,CAC2,UK/UPRT1,RWP1,HCT,OMT1,AT5G66390
GO:0006518	peptide metabolic process	41	510	0.45	5.01e-06	3702.AT1G08360.1,3702.AT1G09640.1,3702.AT1G17180.1,3702.AT1G26880.1,3702.AT1G33140.1,3702.AT1G67430.1,3702.AT1G71720.1,3702.AT1G72550.1,3702.AT1G74270.1,3702.AT2G20280.1,3702.AT2G29420.1,3702.AT2G31170.1,3702.AT2G41790.1,3702.AT3G02560.2,3702.AT3G10950.1,3702.AT3G13490.1,3702.AT3G15190.1,3702.AT3G26618.1,3702.AT3G48110.1,3702.AT3G49910.1,3702.AT3G55400.1,3702.AT3G56150.2,3702.AT3G58140.1,3702.AT3…	AT1G08360,AT1G09640,GSTU25,AT1G26880,PGY2,AT1G67430,PDE338,AT1G72550,AT1G74270,AT2G20280,GSTU7,SYCO,AT2G41790,AT3G02560,AT3G10950,OVA5,PRPS20,ERF1-3,EDD1,AT3G49910,OVA1,EIF3C,AT3G58140,ATGSTF13,AT4G01310,AT4G11120,EIF3A,AT4G20980,GSH1,AT4G29410,AT4G31180,APM1,AT4G34670,AT4G38710,AT5G35530,LSP1,HCF109,AT5G48760,AT5G56710,AT5G59240,GSTU9
GO:0055086	nucleobase-containing small molecule metabolic process	32	337	0.52	5.87e-06	3702.AT1G12350.1,3702.AT1G13440.1,3702.AT1G30620.1,3702.AT1G32440.1,3702.AT1G53280.1,3702.AT1G55810.3,3702.AT1G79550.2,3702.AT2G19860.1,3702.AT2G22570.1,3702.AT2G26230.1,3702.AT2G29560.1,3702.AT2G33040.1,3702.AT2G36310.1,3702.AT3G13930.1,3702.AT3G52200.2,3702.AT3G54470.1,3702.AT4G04880.1,3702.AT4G08920.1,3702.AT4G11980.1,3702.AT4G13720.1,3702.AT4G23900.1,3702.AT4G26270.1,3702.AT4G32180.1,3702.AT4…	COAB,GAPC2,MUR4,PKp3,DJ1B,UKL3,PGK,HXK2,NIC1,AT2G26230,ENOC,ATP3,URH1,AT3G13930,LTA3,AT3G54470,AT4G04880,CRY1,NUDX14,AT4G13720,AT4G23900,PFK3,PANK2,AT4G33150,ASE2,UGD3,RGP2,RGP5,DRT101,CAC2,UK/UPRT1,PFK2
GO:0046686	response to cadmium ion	28	269	0.56	7.73e-06	3702.AT1G13440.1,3702.AT1G60420.1,3702.AT1G60710.1,3702.AT1G64550.1,3702.AT1G70170.1,3702.AT1G75280.1,3702.AT2G24765.1,3702.AT2G26560.1,3702.AT2G29550.1,3702.AT2G47470.1,3702.AT3G06050.1,3702.AT3G12500.1,3702.AT3G12580.1,3702.AT3G14930.2,3702.AT3G15730.1,3702.AT3G54470.1,3702.AT3G56070.1,3702.AT4G16760.1,3702.AT4G23100.3,3702.AT4G29040.1,3702.AT4G31180.1,3702.AT4G33010.1,3702.AT4G34050.1,3702.AT5…	GAPC2,AT1G60420,ATB2,ABCF3,MMP,AT1G75280,ARF3,PLA2A,TUB7,UNE5,PRXIIF,HCHIB,HSP70,HEME1,PLDALPHA1,AT3G54470,ROC2,ACX1,GSH1,RPT2a,AT4G31180,GLDP1,CCoAOMT1,GSTL3,GDH2,RGP2,GAD,RSW3
GO:0005975	carbohydrate metabolic process	56	887	0.35	3.12e-05	3702.AT1G01050.1,3702.AT1G02810.1,3702.AT1G03310.2,3702.AT1G09010.1,3702.AT1G09020.1,3702.AT1G11720.2,3702.AT1G13440.1,3702.AT1G14520.1,3702.AT1G30620.1,3702.AT1G32440.1,3702.AT1G53840.1,3702.AT1G64390.1,3702.AT1G66250.1,3702.AT1G69800.2,3702.AT1G72990.1,3702.AT1G79550.2,3702.AT2G19860.1,3702.AT2G29560.1,3702.AT2G41540.2,3702.AT2G44610.1,3702.AT3G12500.1,3702.AT3G13750.1,3702.AT3G13790.1,3702.AT3…	PPa1,AT1G02810,DBE1,AT1G09010,SNF4,At1g11720,GAPC2,MIOX1,MUR4,PKp3,ARATH65,GH9C2,AT1G66250,AT1G69800,BGAL17,PGK,HXK2,ENOC,GPDHC1,RAB6A,HCHIB,BGAL1,ATBFRUCT1,AT3G13930,AT3G15720,MFP1,AAE7,AT3G26720,SUS4,LTA3,SIP2,CSY2,CP12-2,SUS3,ATPMEPCRB,ISA3,ARA1,AT4G16260,XTR6,PFK3,AT4G34480,A/N-InvB,IMPL2,MAN6,G6PD2,AT5G13980,UGD3,RGP2,DRT101,CHIA,G6PD1,RBCS3B,RWP1,PFK2,RSW3,DPE1
GO:0009809	lignin biosynthetic process	11	39	1	3.56e-05	3702.AT2G22420.1,3702.AT2G40890.1,3702.AT3G19450.1,3702.AT4G34050.1,3702.AT4G36220.1,3702.AT4G39330.1,3702.AT5G05340.1,3702.AT5G05980.1,3702.AT5G48930.1,3702.AT5G54160.1,3702.AT5G66390.1	AT2G22420,CYP98A3,ATCAD4,CCoAOMT1,CYP84A1,CAD9,PRX52,DFB,HCT,OMT1,AT5G66390
GO:0010035	response to inorganic substance	52	801	0.36	3.89e-05	3702.AT1G05260.1,3702.AT1G08490.1,3702.AT1G13440.1,3702.AT1G20440.1,3702.AT1G20450.1,3702.AT1G32640.1,3702.AT1G52340.1,3702.AT1G53540.1,3702.AT1G60420.1,3702.AT1G60710.1,3702.AT1G64550.1,3702.AT1G70170.1,3702.AT1G70520.1,3702.AT1G74920.1,3702.AT1G75280.1,3702.AT2G14610.1,3702.AT2G17420.1,3702.AT2G24765.1,3702.AT2G26560.1,3702.AT2G29550.1,3702.AT2G37770.2,3702.AT2G38750.1,3702.AT2G43790.1,3702.AT2…	RCI3,CPNIFS,GAPC2,COR47,ERD10,MYC2,ABA2,AT1G53540,AT1G60420,ATB2,ABCF3,MMP,CRK2,ALDH10A8,AT1G75280,PR1,NTRA,ARF3,PLA2A,TUB7,ChlAKR,ANNAT4,MPK6,PIP1B,AT2G46140,UNE5,PRXIIF,HCHIB,HSP70,AT3G12900,HEME1,PLDALPHA1,CAM7,EDS1,AT3G54470,ROC2,SUS3,CRY1,ACX1,GSH1,RPT2a,AT4G31180,GLDP1,CCoAOMT1,GSTL3,GDH2,RGP2,GAD,CHIA,CYCH;1,RSW3,AT5G64220
GO:0043933	protein-containing complex subunit organization	37	476	0.44	4.98e-05	3702.AT1G07510.1,3702.AT1G20960.1,3702.AT1G32640.1,3702.AT1G48320.1,3702.AT1G53540.1,3702.AT1G55300.2,3702.AT1G80070.1,3702.AT2G07690.1,3702.AT2G25430.1,3702.AT2G30260.1,3702.AT3G08950.1,3702.AT3G26618.1,3702.AT3G45980.1,3702.AT3G47650.1,3702.AT3G51890.1,3702.AT3G56150.2,3702.AT3G61650.1,3702.AT3G62410.1,3702.AT4G01310.1,3702.AT4G10710.1,3702.AT4G11420.1,3702.AT4G12770.1,3702.AT4G14110.1,3702.AT4…	ftsh10,emb1507,MYC2,DHNAT1,AT1G53540,TAF7,PRP8A,MCM5,AT2G25430,U2B',HCC1,ERF1-3,HTB9,AT3G47650,AT3G51890,EIF3C,TUBG1,CP12-2,AT4G01310,SPT16,EIF3A,AT4G12770,COP9,AT4G20980,AT4G25740,RPT2a,VLN4,AT4G32285,HCC2,POR,NRPB4,AT5G35200,HCF109,MCM3,PFD3,ADF4,AT5G62290
GO:0044085	cellular component biogenesis	61	1028	0.32	5.79e-05	3702.AT1G01050.1,3702.AT1G06400.1,3702.AT1G07510.1,3702.AT1G08360.1,3702.AT1G08490.1,3702.AT1G10200.1,3702.AT1G16280.1,3702.AT1G20110.1,3702.AT1G20960.1,3702.AT1G26880.1,3702.AT1G30620.1,3702.AT1G32500.1,3702.AT1G32640.1,3702.AT1G43790.1,3702.AT1G45230.1,3702.AT1G48320.1,3702.AT1G49970.1,3702.AT1G53540.1,3702.AT1G55300.2,3702.AT1G65060.1,3702.AT1G66260.2,3702.AT1G74270.1,3702.AT1G80070.1,3702.AT1…	PPa1,ARA-2,ftsh10,AT1G08360,CPNIFS,WLIM1,RH36,AT1G20110,emb1507,AT1G26880,MUR4,ABCI7,MYC2,TED6,AT1G45230,DHNAT1,CLPR1,AT1G53540,TAF7,4CL3,AT1G66260,AT1G74270,PRP8A,ERH3,MCM5,EMB2763,AT2G25430,U2B',WDR55,RAB6A,AT3G02560,HCC1,CID4,HTB9,AT3G47650,AT3G49910,AT3G51890,EIF3C,TUBG1,CP12-2,AT4G01310,EIF3A,COP9,AT4G20980,AT4G25740,XTR6,RPT2a,AT4G32285,HCC2,POR,NRPB4,RGP2,RGP5,AT5G18400,SMG7,AT5G35200,RWP1…
GO:0009698	phenylpropanoid metabolic process	17	116	0.71	5.83e-05	3702.AT1G65060.1,3702.AT2G22420.1,3702.AT2G40890.1,3702.AT3G12900.1,3702.AT3G19450.1,3702.AT3G24503.1,3702.AT4G34050.1,3702.AT4G36220.1,3702.AT4G39330.1,3702.AT5G05340.1,3702.AT5G05980.1,3702.AT5G09360.1,3702.AT5G17050.1,3702.AT5G41040.1,3702.AT5G48930.1,3702.AT5G54160.1,3702.AT5G66390.1	4CL3,AT2G22420,CYP98A3,AT3G12900,ATCAD4,ALDH2C4,CCoAOMT1,CYP84A1,CAD9,PRX52,DFB,LAC14,UGT78D2,RWP1,HCT,OMT1,AT5G66390
GO:0043043	peptide biosynthetic process	35	441	0.45	6.44e-05	3702.AT1G08360.1,3702.AT1G09640.1,3702.AT1G26880.1,3702.AT1G33140.1,3702.AT1G67430.1,3702.AT1G71720.1,3702.AT1G72550.1,3702.AT1G74270.1,3702.AT2G20280.1,3702.AT2G31170.1,3702.AT3G02560.2,3702.AT3G10950.1,3702.AT3G13490.1,3702.AT3G15190.1,3702.AT3G26618.1,3702.AT3G48110.1,3702.AT3G49910.1,3702.AT3G55400.1,3702.AT3G56150.2,3702.AT3G58140.1,3702.AT4G01310.1,3702.AT4G11120.1,3702.AT4G11420.1,3702.AT4…	AT1G08360,AT1G09640,AT1G26880,PGY2,AT1G67430,PDE338,AT1G72550,AT1G74270,AT2G20280,SYCO,AT3G02560,AT3G10950,OVA5,PRPS20,ERF1-3,EDD1,AT3G49910,OVA1,EIF3C,AT3G58140,AT4G01310,AT4G11120,EIF3A,AT4G20980,GSH1,AT4G29410,AT4G31180,AT4G34670,AT4G38710,AT5G35530,LSP1,HCF109,AT5G48760,AT5G56710,AT5G59240
GO:0010467	gene expression	69	1235	0.29	7.02e-05	3702.AT1G06220.2,3702.AT1G07510.1,3702.AT1G08360.1,3702.AT1G09640.1,3702.AT1G09760.1,3702.AT1G10390.1,3702.AT1G16280.1,3702.AT1G17370.1,3702.AT1G20960.1,3702.AT1G26880.1,3702.AT1G33140.1,3702.AT1G45230.1,3702.AT1G49970.1,3702.AT1G55300.2,3702.AT1G66260.2,3702.AT1G67430.1,3702.AT1G71720.1,3702.AT1G72550.1,3702.AT1G74270.1,3702.AT1G77180.2,3702.AT1G80000.2,3702.AT1G80070.1,3702.AT2G17510.2,3702.AT2…	MEE5,ftsh10,AT1G08360,AT1G09640,U2A,AT1G10390,RH36,UBP1B,emb1507,AT1G26880,PGY2,AT1G45230,CLPR1,TAF7,AT1G66260,AT1G67430,PDE338,AT1G72550,AT1G74270,SKIP,AT1G80000,PRP8A,EMB2763,EER5,AT2G20280,U2B',SYCO,AGO6,WDR55,HESO1,LARP6b,AT3G02320,AT3G02560,AT3G10950,OVA5,PRPS20,PMH2,ERF1-3,EDD1,AT3G49910,U1-70K,OVA1,SCL30,EIF3C,AT3G58140,AT3G58180,AT4G01310,SPT16,AT4G11120,EIF3A,AT4G20980,AT4G29410,AT4G3118…
GO:0006753	nucleoside phosphate metabolic process	25	252	0.54	8.45e-05	3702.AT1G12350.1,3702.AT1G13440.1,3702.AT1G32440.1,3702.AT1G53280.1,3702.AT1G55810.3,3702.AT1G79550.2,3702.AT2G19860.1,3702.AT2G22570.1,3702.AT2G29560.1,3702.AT2G33040.1,3702.AT3G13930.1,3702.AT3G52200.2,3702.AT3G54470.1,3702.AT4G04880.1,3702.AT4G08920.1,3702.AT4G11980.1,3702.AT4G13720.1,3702.AT4G23900.1,3702.AT4G26270.1,3702.AT4G32180.1,3702.AT4G33150.2,3702.AT4G34740.1,3702.AT5G35360.3,3702.AT5…	COAB,GAPC2,PKp3,DJ1B,UKL3,PGK,HXK2,NIC1,ENOC,ATP3,AT3G13930,LTA3,AT3G54470,AT4G04880,CRY1,NUDX14,AT4G13720,AT4G23900,PFK3,PANK2,AT4G33150,ASE2,CAC2,UK/UPRT1,PFK2
GO:0006091	generation of precursor metabolites and energy	33	409	0.45	9.61e-05	3702.AT1G03310.2,3702.AT1G13440.1,3702.AT1G26340.1,3702.AT1G32440.1,3702.AT1G54340.1,3702.AT1G79550.2,3702.AT2G02850.1,3702.AT2G19860.1,3702.AT2G26800.2,3702.AT2G29560.1,3702.AT2G38270.1,3702.AT3G13930.1,3702.AT3G14940.1,3702.AT3G52200.2,3702.AT3G58750.1,3702.AT3G61470.1,3702.AT4G09020.1,3702.AT4G10040.1,3702.AT4G21090.2,3702.AT4G26270.1,3702.AT4G33520.2,3702.AT5G03290.1,3702.AT5G13110.1,3702.AT5…	DBE1,GAPC2,CB5-A,PKp3,ICDH,PGK,ARPN,HXK2,AT2G26800,ENOC,CXIP2,AT3G13930,PPC3,LTA3,CSY2,LHCA2,ISA3,CYTC-2,MFDX2,PFK3,HMA6,IDH-V,G6PD2,FTSH6,ENODL17,CBR,AT5G18400,G6PD1,SDH2-2,ETFBETA,PFK2,AOX2,DPE1
GO:0009699	phenylpropanoid biosynthetic process	14	80	0.79	9.68e-05	3702.AT2G22420.1,3702.AT2G40890.1,3702.AT3G12900.1,3702.AT3G19450.1,3702.AT3G24503.1,3702.AT4G34050.1,3702.AT4G36220.1,3702.AT4G39330.1,3702.AT5G05340.1,3702.AT5G05980.1,3702.AT5G41040.1,3702.AT5G48930.1,3702.AT5G54160.1,3702.AT5G66390.1	AT2G22420,CYP98A3,AT3G12900,ATCAD4,ALDH2C4,CCoAOMT1,CYP84A1,CAD9,PRX52,DFB,RWP1,HCT,OMT1,AT5G66390
GO:0010038	response to metal ion	31	374	0.46	0.00012	3702.AT1G13440.1,3702.AT1G60420.1,3702.AT1G60710.1,3702.AT1G64550.1,3702.AT1G70170.1,3702.AT1G75280.1,3702.AT2G24765.1,3702.AT2G26560.1,3702.AT2G29550.1,3702.AT2G47470.1,3702.AT3G06050.1,3702.AT3G12500.1,3702.AT3G12580.1,3702.AT3G12900.1,3702.AT3G14930.2,3702.AT3G15730.1,3702.AT3G43810.1,3702.AT3G54470.1,3702.AT3G56070.1,3702.AT4G16760.1,3702.AT4G23100.3,3702.AT4G29040.1,3702.AT4G31180.1,3702.AT4…	GAPC2,AT1G60420,ATB2,ABCF3,MMP,AT1G75280,ARF3,PLA2A,TUB7,UNE5,PRXIIF,HCHIB,HSP70,AT3G12900,HEME1,PLDALPHA1,CAM7,AT3G54470,ROC2,ACX1,GSH1,RPT2a,AT4G31180,GLDP1,CCoAOMT1,GSTL3,GDH2,RGP2,GAD,RSW3,AT5G64220
GO:1901565	organonitrogen compound catabolic process	46	699	0.36	0.00012	3702.AT1G06550.1,3702.AT1G08630.1,3702.AT1G11910.1,3702.AT1G19670.1,3702.AT1G20200.1,3702.AT1G33360.1,3702.AT1G49970.1,3702.AT1G50670.1,3702.AT1G67550.1,3702.AT2G03800.1,3702.AT2G14740.1,3702.AT2G26230.1,3702.AT2G26590.2,3702.AT2G26800.2,3702.AT2G26990.1,3702.AT2G36310.1,3702.AT2G38010.2,3702.AT2G41790.1,3702.AT2G43020.1,3702.AT3G10050.1,3702.AT3G10410.1,3702.AT3G12500.1,3702.AT3G13330.1,3702.AT3…	AT1G06550,THA1,APA1,CLH1,EMB2719,AT1G33360,CLPR1,AT1G50670,URE,GEK1,VSR3,AT2G26230,RPN13,AT2G26800,FUS12,URH1,AT2G38010,AT2G41790,PAO2,OMR1,SCPL49,HCHIB,PA200,IVD,AT3G58530,AT3G60510,ABC1,CUL1,UBP10,RPT2a,GLDP1,APM1,AT4G33150,AT4G35220,DLS1,GDH2,EMB2107,AT5G10770,FTSH6,GAD,CHIA,RD21B,ETFBETA,CUL4,CHY1,PAD2
GO:0006412	translation	34	437	0.44	0.00013	3702.AT1G08360.1,3702.AT1G09640.1,3702.AT1G26880.1,3702.AT1G33140.1,3702.AT1G67430.1,3702.AT1G71720.1,3702.AT1G72550.1,3702.AT1G74270.1,3702.AT2G20280.1,3702.AT2G31170.1,3702.AT3G02560.2,3702.AT3G10950.1,3702.AT3G13490.1,3702.AT3G15190.1,3702.AT3G26618.1,3702.AT3G48110.1,3702.AT3G49910.1,3702.AT3G55400.1,3702.AT3G56150.2,3702.AT3G58140.1,3702.AT4G01310.1,3702.AT4G11120.1,3702.AT4G11420.1,3702.AT4…	AT1G08360,AT1G09640,AT1G26880,PGY2,AT1G67430,PDE338,AT1G72550,AT1G74270,AT2G20280,SYCO,AT3G02560,AT3G10950,OVA5,PRPS20,ERF1-3,EDD1,AT3G49910,OVA1,EIF3C,AT3G58140,AT4G01310,AT4G11120,EIF3A,AT4G20980,AT4G29410,AT4G31180,AT4G34670,AT4G38710,AT5G35530,LSP1,HCF109,AT5G48760,AT5G56710,AT5G59240
GO:0033036	macromolecule localization	55	913	0.33	0.00013	3702.AT1G01050.1,3702.AT1G06400.1,3702.AT1G08190.1,3702.AT1G10390.1,3702.AT1G10430.1,3702.AT1G12360.1,3702.AT1G14850.1,3702.AT1G20110.1,3702.AT1G52380.1,3702.AT1G62020.1,3702.AT1G65410.1,3702.AT1G66260.2,3702.AT1G71820.2,3702.AT1G79940.3,3702.AT1G80000.2,3702.AT2G06530.1,3702.AT2G14740.1,3702.AT2G19560.1,3702.AT2G19770.1,3702.AT2G20840.1,3702.AT2G24765.1,3702.AT2G30060.1,3702.AT2G34690.1,3702.AT2…	PPa1,ARA-2,VPS41,AT1G10390,PP2A-2,KEU,NUP155,AT1G20110,AT1G52380,AT1G62020,ABCI13,AT1G66260,SEC6,ATERDJ2A,AT1G80000,VPS2.1,VSR3,EER5,PRF5,SCAMP3,ARF3,AT2G30060,ACD11,AT2G35795,LP1,AT2G38550,RAB6A,SYP131,RABA5b,SEC8,SYP121,AT3G22845,ATMIN7,ABCA2,AT3G51890,AT3G59290,SD3,SECE1,VPS54,GSH1,AT4G24550,AT4G31480,AT4G32160,RABC2A,ACT7,NRPB4,AT5G11490,AT5G22780,AT5G24650,SGR4,SCP2,EXO84B,VPS26A,YKT61,SNX2a
GO:0006139	nucleobase-containing compound metabolic process	87	1736	0.25	0.00014	3702.AT1G06220.2,3702.AT1G08360.1,3702.AT1G09760.1,3702.AT1G12350.1,3702.AT1G13440.1,3702.AT1G16280.1,3702.AT1G17370.1,3702.AT1G20960.1,3702.AT1G21690.3,3702.AT1G30620.1,3702.AT1G32440.1,3702.AT1G45230.1,3702.AT1G48410.2,3702.AT1G49970.1,3702.AT1G53280.1,3702.AT1G55300.2,3702.AT1G55810.3,3702.AT1G63160.1,3702.AT1G66260.2,3702.AT1G72550.1,3702.AT1G77180.2,3702.AT1G77470.1,3702.AT1G79550.2,3702.AT1…	MEE5,AT1G08360,U2A,COAB,GAPC2,RH36,UBP1B,emb1507,EMB1968,MUR4,PKp3,AT1G45230,AGO1,CLPR1,DJ1B,TAF7,UKL3,RFC2,AT1G66260,AT1G72550,SKIP,EMB2810,PGK,AT1G80000,PRP8A,GEK1,MCM5,EMB2763,EER5,HXK2,NIC1,RPA2,AT2G26230,ENOC,U2B',SYCO,AGO6,ATP3,WDR55,URH1,HESO1,LARP6b,AT3G02320,AT3G02560,ARP5,PA200,OVA5,AT3G13930,PMH2,EDD1,U1-70K,LTA3,AT3G54470,OVA1,SCL30,AT3G58140,AT4G04880,CRY1,SPT16,NUDX14,AT4G13720,AT4G…
GO:0046395	carboxylic acid catabolic process	19	157	0.63	0.00014	3702.AT1G06550.1,3702.AT1G08630.1,3702.AT2G03800.1,3702.AT2G26800.2,3702.AT3G10050.1,3702.AT3G21780.1,3702.AT3G45300.1,3702.AT3G58750.1,3702.AT3G60510.3,3702.AT4G16760.1,3702.AT4G33010.1,3702.AT4G33150.2,3702.AT4G35220.1,3702.AT5G07440.1,3702.AT5G17330.1,3702.AT5G24530.1,3702.AT5G42890.1,3702.AT5G43430.1,3702.AT5G65940.1	AT1G06550,THA1,GEK1,AT2G26800,OMR1,UGT71B6,IVD,CSY2,AT3G60510,ACX1,GLDP1,AT4G33150,AT4G35220,GDH2,GAD,DMR6,SCP2,ETFBETA,CHY1
GO:1901606	alpha-amino acid catabolic process	14	86	0.76	0.00018	3702.AT1G06550.1,3702.AT1G08630.1,3702.AT2G03800.1,3702.AT2G26800.2,3702.AT3G10050.1,3702.AT3G45300.1,3702.AT3G60510.3,3702.AT4G33010.1,3702.AT4G33150.2,3702.AT4G35220.1,3702.AT5G07440.1,3702.AT5G17330.1,3702.AT5G43430.1,3702.AT5G65940.1	AT1G06550,THA1,GEK1,AT2G26800,OMR1,IVD,AT3G60510,GLDP1,AT4G33150,AT4G35220,GDH2,GAD,ETFBETA,CHY1
GO:0009117	nucleotide metabolic process	24	249	0.53	0.00019	3702.AT1G12350.1,3702.AT1G13440.1,3702.AT1G32440.1,3702.AT1G53280.1,3702.AT1G55810.3,3702.AT1G79550.2,3702.AT2G19860.1,3702.AT2G22570.1,3702.AT2G29560.1,3702.AT2G33040.1,3702.AT3G13930.1,3702.AT3G52200.2,3702.AT3G54470.1,3702.AT4G04880.1,3702.AT4G08920.1,3702.AT4G13720.1,3702.AT4G23900.1,3702.AT4G26270.1,3702.AT4G32180.1,3702.AT4G33150.2,3702.AT4G34740.1,3702.AT5G35360.3,3702.AT5G40870.1,3702.AT5…	COAB,GAPC2,PKp3,DJ1B,UKL3,PGK,HXK2,NIC1,ENOC,ATP3,AT3G13930,LTA3,AT3G54470,AT4G04880,CRY1,AT4G13720,AT4G23900,PFK3,PANK2,AT4G33150,ASE2,CAC2,UK/UPRT1,PFK2
GO:0009808	lignin metabolic process	12	61	0.84	0.00019	3702.AT2G22420.1,3702.AT2G40890.1,3702.AT3G19450.1,3702.AT4G34050.1,3702.AT4G36220.1,3702.AT4G39330.1,3702.AT5G05340.1,3702.AT5G05980.1,3702.AT5G09360.1,3702.AT5G48930.1,3702.AT5G54160.1,3702.AT5G66390.1	AT2G22420,CYP98A3,ATCAD4,CCoAOMT1,CYP84A1,CAD9,PRX52,DFB,LAC14,HCT,OMT1,AT5G66390
GO:0006887	exocytosis	10	43	0.91	0.00043	3702.AT1G12360.1,3702.AT1G71820.2,3702.AT1G76850.1,3702.AT2G44610.1,3702.AT3G03800.1,3702.AT3G10380.1,3702.AT3G11820.1,3702.AT5G03540.3,3702.AT5G41950.1,3702.AT5G49830.2	KEU,SEC6,SEC5A,RAB6A,SYP131,SEC8,SYP121,EXO70A1,AT5G41950,EXO84B
GO:0032940	secretion by cell	11	56	0.84	0.00054	3702.AT1G12360.1,3702.AT1G71820.2,3702.AT1G76850.1,3702.AT2G44610.1,3702.AT3G03800.1,3702.AT3G10380.1,3702.AT3G11820.1,3702.AT4G14870.1,3702.AT5G03540.3,3702.AT5G41950.1,3702.AT5G49830.2	KEU,SEC6,SEC5A,RAB6A,SYP131,SEC8,SYP121,SECE1,EXO70A1,AT5G41950,EXO84B
GO:0019637	organophosphate metabolic process	36	522	0.39	0.0007	3702.AT1G07230.1,3702.AT1G12350.1,3702.AT1G13440.1,3702.AT1G32440.1,3702.AT1G53280.1,3702.AT1G55810.3,3702.AT1G79550.2,3702.AT2G19860.1,3702.AT2G22570.1,3702.AT2G29560.1,3702.AT2G32260.1,3702.AT2G33040.1,3702.AT2G41540.2,3702.AT3G02780.1,3702.AT3G03530.1,3702.AT3G13930.1,3702.AT3G15730.1,3702.AT3G52200.2,3702.AT3G54470.1,3702.AT4G04880.1,3702.AT4G08920.1,3702.AT4G11980.1,3702.AT4G13720.1,3702.AT4…	NPC1,COAB,GAPC2,PKp3,DJ1B,UKL3,PGK,HXK2,NIC1,ENOC,CCT1,ATP3,GPDHC1,IPP2,NPC4,AT3G13930,PLDALPHA1,LTA3,AT3G54470,AT4G04880,CRY1,NUDX14,AT4G13720,FPS2,AT4G23900,PFK3,PANK2,AT4G33150,ASE2,IMPL2,G6PD2,CAC2,G6PD1,UK/UPRT1,PFK2,PSD2
GO:0008652	cellular amino acid biosynthetic process	20	198	0.55	0.00075	3702.AT1G08250.1,3702.AT1G08630.1,3702.AT1G17745.2,3702.AT1G31860.1,3702.AT1G48850.1,3702.AT1G52340.1,3702.AT1G75330.1,3702.AT2G21940.4,3702.AT3G06350.1,3702.AT3G10050.1,3702.AT3G55610.1,3702.AT3G57560.1,3702.AT4G17830.2,3702.AT4G27070.1,3702.AT4G33510.1,3702.AT4G39120.1,3702.AT5G10240.1,3702.AT5G14800.1,3702.AT5G16290.2,3702.AT5G53850.2	ADT6,THA1,PGDH,AT-IE,EMB1144,ABA2,OTC,SK1,MEE32,OMR1,P5CS2,NAGK,AT4G17830,TSB2,DHS2,IMPL2,ASN3,P5CR,VAT1,AT5G53850
GO:0044550	secondary metabolite biosynthetic process	16	130	0.64	0.00075	3702.AT2G22420.1,3702.AT2G40890.1,3702.AT2G43790.1,3702.AT3G12900.1,3702.AT3G19450.1,3702.AT3G24503.1,3702.AT4G23100.3,3702.AT4G34050.1,3702.AT4G36220.1,3702.AT4G39330.1,3702.AT5G05340.1,3702.AT5G05980.1,3702.AT5G41040.1,3702.AT5G48930.1,3702.AT5G54160.1,3702.AT5G66390.1	AT2G22420,CYP98A3,MPK6,AT3G12900,ATCAD4,ALDH2C4,GSH1,CCoAOMT1,CYP84A1,CAD9,PRX52,DFB,RWP1,HCT,OMT1,AT5G66390
GO:0065003	protein-containing complex assembly	31	415	0.42	0.00075	3702.AT1G07510.1,3702.AT1G20960.1,3702.AT1G32640.1,3702.AT1G48320.1,3702.AT1G53540.1,3702.AT1G55300.2,3702.AT1G80070.1,3702.AT2G07690.1,3702.AT2G25430.1,3702.AT2G30260.1,3702.AT3G08950.1,3702.AT3G45980.1,3702.AT3G47650.1,3702.AT3G51890.1,3702.AT3G56150.2,3702.AT3G61650.1,3702.AT3G62410.1,3702.AT4G01310.1,3702.AT4G11420.1,3702.AT4G14110.1,3702.AT4G20980.2,3702.AT4G25740.1,3702.AT4G29040.1,3702.AT4…	ftsh10,emb1507,MYC2,DHNAT1,AT1G53540,TAF7,PRP8A,MCM5,AT2G25430,U2B',HCC1,HTB9,AT3G47650,AT3G51890,EIF3C,TUBG1,CP12-2,AT4G01310,EIF3A,COP9,AT4G20980,AT4G25740,RPT2a,AT4G32285,HCC2,POR,NRPB4,AT5G35200,MCM3,PFD3,AT5G62290
GO:0008104	protein localization	45	736	0.33	0.00082	3702.AT1G06400.1,3702.AT1G08190.1,3702.AT1G10390.1,3702.AT1G10430.1,3702.AT1G12360.1,3702.AT1G14850.1,3702.AT1G20110.1,3702.AT1G52380.1,3702.AT1G62020.1,3702.AT1G71820.2,3702.AT1G79940.3,3702.AT2G06530.1,3702.AT2G14740.1,3702.AT2G19560.1,3702.AT2G19770.1,3702.AT2G20840.1,3702.AT2G24765.1,3702.AT2G30060.1,3702.AT2G35795.1,3702.AT2G44610.1,3702.AT3G03800.1,3702.AT3G07410.1,3702.AT3G10380.1,3702.AT3…	ARA-2,VPS41,AT1G10390,PP2A-2,KEU,NUP155,AT1G20110,AT1G52380,AT1G62020,SEC6,ATERDJ2A,VPS2.1,VSR3,EER5,PRF5,SCAMP3,ARF3,AT2G30060,AT2G35795,RAB6A,SYP131,RABA5b,SEC8,SYP121,AT3G22845,ATMIN7,AT3G51890,AT3G59290,SD3,SECE1,VPS54,AT4G24550,AT4G31480,AT4G32160,RABC2A,ACT7,NRPB4,AT5G11490,AT5G22780,AT5G24650,SGR4,EXO84B,VPS26A,YKT61,SNX2a
GO:0019693	ribose phosphate metabolic process	20	202	0.54	0.00096	3702.AT1G12350.1,3702.AT1G13440.1,3702.AT1G32440.1,3702.AT1G55810.3,3702.AT1G79550.2,3702.AT2G19860.1,3702.AT2G29560.1,3702.AT2G33040.1,3702.AT3G13930.1,3702.AT3G52200.2,3702.AT3G54470.1,3702.AT4G11980.1,3702.AT4G23900.1,3702.AT4G26270.1,3702.AT4G32180.1,3702.AT4G33150.2,3702.AT4G34740.1,3702.AT5G35360.3,3702.AT5G40870.1,3702.AT5G47810.1	COAB,GAPC2,PKp3,UKL3,PGK,HXK2,ENOC,ATP3,AT3G13930,LTA3,AT3G54470,NUDX14,AT4G23900,PFK3,PANK2,AT4G33150,ASE2,CAC2,UK/UPRT1,PFK2
GO:0006793	phosphorus metabolic process	82	1723	0.22	0.0015	3702.AT1G01050.1,3702.AT1G07230.1,3702.AT1G09020.1,3702.AT1G10430.1,3702.AT1G12350.1,3702.AT1G13440.1,3702.AT1G17230.1,3702.AT1G30620.1,3702.AT1G32440.1,3702.AT1G34300.1,3702.AT1G47380.1,3702.AT1G53280.1,3702.AT1G55810.3,3702.AT1G60940.1,3702.AT1G66880.1,3702.AT1G70520.1,3702.AT1G71830.1,3702.AT1G73980.1,3702.AT1G79550.2,3702.AT2G01820.1,3702.AT2G16430.2,3702.AT2G17290.1,3702.AT2G19860.1,3702.AT2…	PPa1,NPC1,SNF4,PP2A-2,COAB,GAPC2,AT1G17230,MUR4,PKp3,AT1G34300,AT1G47380,DJ1B,UKL3,SNRK2.10,AT1G66880,CRK2,SERK1,AT1G73980,PGK,AT2G01820,PAP10,CPK6,HXK2,DGK5,SK1,NIC1,LYK4,ENOC,CCT1,ATP3,AT2G33255,GPDHC1,MPK6,IPP2,NPC4,AT3G13930,PLDALPHA1,AT3G26020,PHOT1,IMK2,LTA3,AT3G54470,P5CS2,NAGK,AT3G59350,ABC1,BSL1,AT4G04880,CRK25,CRY1,CYTC-2,NUDX14,AT4G13720,ARA1,FPS2,CRK29,AT4G23900,PFK3,AT4G30000,PANK2,A…
GO:0009259	ribonucleotide metabolic process	19	193	0.54	0.0017	3702.AT1G12350.1,3702.AT1G13440.1,3702.AT1G32440.1,3702.AT1G55810.3,3702.AT1G79550.2,3702.AT2G19860.1,3702.AT2G29560.1,3702.AT2G33040.1,3702.AT3G13930.1,3702.AT3G52200.2,3702.AT3G54470.1,3702.AT4G23900.1,3702.AT4G26270.1,3702.AT4G32180.1,3702.AT4G33150.2,3702.AT4G34740.1,3702.AT5G35360.3,3702.AT5G40870.1,3702.AT5G47810.1	COAB,GAPC2,PKp3,UKL3,PGK,HXK2,ENOC,ATP3,AT3G13930,LTA3,AT3G54470,AT4G23900,PFK3,PANK2,AT4G33150,ASE2,CAC2,UK/UPRT1,PFK2
GO:0006996	organelle organization	71	1432	0.24	0.0018	3702.AT1G01820.1,3702.AT1G07510.1,3702.AT1G08190.1,3702.AT1G09020.1,3702.AT1G10200.1,3702.AT1G10390.1,3702.AT1G10430.1,3702.AT1G14850.1,3702.AT1G20110.1,3702.AT1G23820.1,3702.AT1G26355.1,3702.AT1G31480.1,3702.AT1G32500.1,3702.AT1G45230.1,3702.AT1G49970.1,3702.AT1G59610.1,3702.AT1G67230.1,3702.AT1G71720.1,3702.AT1G71830.1,3702.AT1G80350.1,3702.AT2G02470.1,3702.AT2G06530.1,3702.AT2G07690.1,3702.AT2…	PEX11C,ftsh10,VPS41,SNF4,WLIM1,AT1G10390,PP2A-2,NUP155,AT1G20110,SPDS1,SP1L1,SGR2,ABCI7,AT1G45230,CLPR1,DL3,LINC1,PDE338,SERK1,ERH3,AL6,VPS2.1,MCM5,EER5,PRF5,CLASP,GEM,AT2G25430,AT2G26230,SYD,TUB7,SYCO,AGO6,WDR55,AT2G35795,GC4,SYP131,CITRX,HCC1,SYP121,ARP5,CID4,AT3G22845,PHOT1,HTB9,BIGYIN,TUBG1,SD3,AT4G01310,SPT16,AT4G21450,AT4G25740,PRMT11,VLN4,AT4G31430,AT4G32285,ASE2,HCC2,POR,ACT7,FTSH6,AT5G16…
GO:0051649	establishment of localization in cell	39	621	0.34	0.0019	3702.AT1G06400.1,3702.AT1G08190.1,3702.AT1G10390.1,3702.AT1G10430.1,3702.AT1G12360.1,3702.AT1G14850.1,3702.AT1G43700.1,3702.AT1G52380.1,3702.AT1G62020.1,3702.AT1G79940.3,3702.AT2G06530.1,3702.AT2G14740.1,3702.AT2G19560.1,3702.AT2G24765.1,3702.AT2G30060.1,3702.AT2G35795.1,3702.AT2G44610.1,3702.AT3G03800.1,3702.AT3G07410.1,3702.AT3G08510.1,3702.AT3G10380.1,3702.AT3G11820.1,3702.AT3G22845.1,3702.AT3…	ARA-2,VPS41,AT1G10390,PP2A-2,KEU,NUP155,VIP1,AT1G52380,AT1G62020,ATERDJ2A,VPS2.1,VSR3,EER5,ARF3,AT2G30060,AT2G35795,RAB6A,SYP131,RABA5b,PLC2,SEC8,SYP121,AT3G22845,PHOT1,AT3G51890,SD3,SECE1,VPS54,AT4G24550,VLN4,AT4G31480,RABC2A,NRPB4,AT5G11490,AT5G22780,AT5G24650,SGR4,SCP2,VPS26A
GO:1901700	response to oxygen-containing compound	70	1414	0.24	0.0021	3702.AT1G05260.1,3702.AT1G10430.1,3702.AT1G15750.3,3702.AT1G20440.1,3702.AT1G20450.1,3702.AT1G22430.1,3702.AT1G24020.2,3702.AT1G32640.1,3702.AT1G45249.3,3702.AT1G52340.1,3702.AT1G53540.1,3702.AT1G55020.1,3702.AT1G59610.1,3702.AT1G66950.1,3702.AT1G70170.1,3702.AT1G70520.1,3702.AT1G71830.1,3702.AT1G73980.1,3702.AT1G74920.1,3702.AT1G77180.2,3702.AT1G79550.2,3702.AT2G14580.1,3702.AT2G14610.1,3702.AT2…	RCI3,PP2A-2,TPL,COR47,ERD10,AT1G22430,MLP423,MYC2,ABF2,ABA2,AT1G53540,LOX1,DL3,ABCG39,MMP,CRK2,SERK1,AT1G73980,ALDH10A8,SKIP,PGK,PRB1,PR1,PIP2;8,CPK6,NTRA,HXK2,NIC1,LYK4,GSTU7,ACD11,ChlAKR,ANNAT4,MPK6,PIP1B,AT2G46140,GBF3,BCE2,AT3G08640,APX2,SYP121,PLDALPHA1,UGT71B6,AT3G22060,AT3G26020,EDS1,EM1,CP12-2,SUS3,ATPMEPCRB,CUL1,BSL1,CRY1,COP9,CRK29,GSH1,AT4G28080,VLN4,AT4G31910,LARP1c,DLS1,PBS3,CHIA,DMR…
GO:0051641	cellular localization	44	753	0.31	0.0027	3702.AT1G06400.1,3702.AT1G08190.1,3702.AT1G10390.1,3702.AT1G10430.1,3702.AT1G12360.1,3702.AT1G14850.1,3702.AT1G43700.1,3702.AT1G52380.1,3702.AT1G62020.1,3702.AT1G71820.2,3702.AT1G79940.3,3702.AT2G06530.1,3702.AT2G14740.1,3702.AT2G19560.1,3702.AT2G19770.1,3702.AT2G24765.1,3702.AT2G30060.1,3702.AT2G35795.1,3702.AT2G44610.1,3702.AT3G03800.1,3702.AT3G07410.1,3702.AT3G08510.1,3702.AT3G10380.1,3702.AT3…	ARA-2,VPS41,AT1G10390,PP2A-2,KEU,NUP155,VIP1,AT1G52380,AT1G62020,SEC6,ATERDJ2A,VPS2.1,VSR3,EER5,PRF5,ARF3,AT2G30060,AT2G35795,RAB6A,SYP131,RABA5b,PLC2,SEC8,SYP121,AT3G22845,PHOT1,AT3G51890,TUBG1,SD3,SECE1,VPS54,AT4G21450,GSH1,AT4G24550,VLN4,AT4G31480,RABC2A,NRPB4,AT5G11490,AT5G22780,AT5G24650,SGR4,SCP2,VPS26A
GO:0009628	response to abiotic stimulus	83	1785	0.21	0.0028	3702.AT1G03680.1,3702.AT1G05260.1,3702.AT1G06550.1,3702.AT1G08190.1,3702.AT1G09760.1,3702.AT1G10390.1,3702.AT1G20440.1,3702.AT1G20450.1,3702.AT1G23740.1,3702.AT1G31480.1,3702.AT1G32640.1,3702.AT1G43700.1,3702.AT1G43800.1,3702.AT1G48410.2,3702.AT1G51140.1,3702.AT1G52340.1,3702.AT1G53540.1,3702.AT1G53840.1,3702.AT1G55810.3,3702.AT1G60940.1,3702.AT1G66880.1,3702.AT1G68370.1,3702.AT1G68620.1,3702.AT1…	THM1,RCI3,AT1G06550,VPS41,U2A,AT1G10390,COR47,ERD10,AOR,SGR2,MYC2,VIP1,FTM1,AGO1,FBH3,ABA2,AT1G53540,ARATH65,UKL3,SNRK2.10,AT1G66880,ARG1,AT1G68620,MMP,PDE338,ALDH10A8,SKIP,PGK,PR1,PLA2A,FUS12,ChlAKR,ANNAT4,MPK6,PIP1B,AT2G46140,BCE2,AT3G08640,HSP70,ATBFRUCT1,ATCAD4,UGT71B6,PMH2,SUS4,PHOT1,EDS1,AT3G49910,SIP2,LHCA2,CP12-2,ABC1,SUS3,ATPMEPCRB,CRY1,COP9,ELIP2,GSH1,PFK3,RPT2a,AT4G30380,UGT73B3,CYP84A…
GO:0018130	heterocycle biosynthetic process	39	635	0.33	0.0029	3702.AT1G12350.1,3702.AT1G30620.1,3702.AT1G31860.1,3702.AT1G32070.2,3702.AT1G52340.1,3702.AT1G55300.2,3702.AT1G55810.3,3702.AT2G19560.1,3702.AT2G22570.1,3702.AT2G33040.1,3702.AT2G40890.1,3702.AT2G43790.1,3702.AT3G02780.1,3702.AT3G12900.1,3702.AT3G14930.2,3702.AT3G52200.2,3702.AT3G54470.1,3702.AT3G55610.1,3702.AT4G10710.1,3702.AT4G13720.1,3702.AT4G23100.3,3702.AT4G23900.1,3702.AT4G27070.1,3702.AT4…	COAB,MUR4,AT-IE,NSI,ABA2,TAF7,UKL3,EER5,NIC1,ATP3,CYP98A3,MPK6,IPP2,AT3G12900,HEME1,LTA3,AT3G54470,P5CS2,SPT16,AT4G13720,GSH1,AT4G23900,TSB2,AT4G30000,PANK2,CCoAOMT1,ASE2,AT4G35160,IMPL2,DFB,NRPB4,5-FCL,P5CR,UGD3,DRT101,SMG7,CAC2,UK/UPRT1,OMT1
GO:0019748	secondary metabolic process	24	300	0.45	0.0029	3702.AT1G17180.1,3702.AT1G65060.1,3702.AT1G73280.1,3702.AT2G22420.1,3702.AT2G29420.1,3702.AT2G40890.1,3702.AT2G43790.1,3702.AT3G12900.1,3702.AT3G19450.1,3702.AT3G24503.1,3702.AT3G62760.1,3702.AT4G23100.3,3702.AT4G34050.1,3702.AT4G36220.1,3702.AT4G39330.1,3702.AT5G05340.1,3702.AT5G05980.1,3702.AT5G09360.1,3702.AT5G17050.1,3702.AT5G41040.1,3702.AT5G48930.1,3702.AT5G54160.1,3702.AT5G62480.1,3702.AT5…	GSTU25,4CL3,scpl3,AT2G22420,GSTU7,CYP98A3,MPK6,AT3G12900,ATCAD4,ALDH2C4,ATGSTF13,GSH1,CCoAOMT1,CYP84A1,CAD9,PRX52,DFB,LAC14,UGT78D2,RWP1,HCT,OMT1,GSTU9,AT5G66390
GO:0015031	protein transport	40	661	0.33	0.0031	3702.AT1G06400.1,3702.AT1G08190.1,3702.AT1G10390.1,3702.AT1G12360.1,3702.AT1G14850.1,3702.AT1G20110.1,3702.AT1G52380.1,3702.AT1G62020.1,3702.AT1G79940.3,3702.AT2G06530.1,3702.AT2G14740.1,3702.AT2G19560.1,3702.AT2G20840.1,3702.AT2G24765.1,3702.AT2G30060.1,3702.AT2G35795.1,3702.AT2G44610.1,3702.AT3G03800.1,3702.AT3G07410.1,3702.AT3G10380.1,3702.AT3G11820.1,3702.AT3G22845.1,3702.AT3G43300.1,3702.AT3…	ARA-2,VPS41,AT1G10390,KEU,NUP155,AT1G20110,AT1G52380,AT1G62020,ATERDJ2A,VPS2.1,VSR3,EER5,SCAMP3,ARF3,AT2G30060,AT2G35795,RAB6A,SYP131,RABA5b,SEC8,SYP121,AT3G22845,ATMIN7,AT3G51890,AT3G59290,SD3,SECE1,VPS54,AT4G24550,AT4G31480,AT4G32160,RABC2A,NRPB4,AT5G11490,AT5G22780,AT5G24650,SGR4,VPS26A,YKT61,SNX2a
GO:0046907	intracellular transport	36	569	0.35	0.0033	3702.AT1G06400.1,3702.AT1G08190.1,3702.AT1G10390.1,3702.AT1G12360.1,3702.AT1G14850.1,3702.AT1G43700.1,3702.AT1G52380.1,3702.AT1G62020.1,3702.AT1G79940.3,3702.AT2G06530.1,3702.AT2G14740.1,3702.AT2G19560.1,3702.AT2G24765.1,3702.AT2G30060.1,3702.AT2G35795.1,3702.AT2G44610.1,3702.AT3G03800.1,3702.AT3G07410.1,3702.AT3G10380.1,3702.AT3G11820.1,3702.AT3G22845.1,3702.AT3G51890.1,3702.AT4G00026.1,3702.AT4…	ARA-2,VPS41,AT1G10390,KEU,NUP155,VIP1,AT1G52380,AT1G62020,ATERDJ2A,VPS2.1,VSR3,EER5,ARF3,AT2G30060,AT2G35795,RAB6A,SYP131,RABA5b,SEC8,SYP121,AT3G22845,AT3G51890,SD3,SECE1,VPS54,AT4G24550,VLN4,AT4G31480,RABC2A,NRPB4,AT5G11490,AT5G22780,AT5G24650,SGR4,SCP2,VPS26A
GO:0034622	cellular protein-containing complex assembly	26	350	0.42	0.004	3702.AT1G20960.1,3702.AT1G55300.2,3702.AT1G80070.1,3702.AT2G07690.1,3702.AT2G25430.1,3702.AT2G30260.1,3702.AT3G08950.1,3702.AT3G45980.1,3702.AT3G47650.1,3702.AT3G51890.1,3702.AT3G56150.2,3702.AT3G61650.1,3702.AT4G01310.1,3702.AT4G11420.1,3702.AT4G14110.1,3702.AT4G20980.2,3702.AT4G25740.1,3702.AT4G29040.1,3702.AT4G32285.2,3702.AT4G39740.1,3702.AT4G39920.1,3702.AT5G09920.1,3702.AT5G35200.1,3702.AT5…	emb1507,TAF7,PRP8A,MCM5,AT2G25430,U2B',HCC1,HTB9,AT3G47650,AT3G51890,EIF3C,TUBG1,AT4G01310,EIF3A,COP9,AT4G20980,AT4G25740,RPT2a,AT4G32285,HCC2,POR,NRPB4,AT5G35200,MCM3,PFD3,AT5G62290
GO:0006631	fatty acid metabolic process	20	228	0.49	0.0041	3702.AT1G43800.1,3702.AT1G55020.1,3702.AT1G65290.1,3702.AT1G76690.1,3702.AT1G79750.1,3702.AT2G04350.1,3702.AT2G26560.1,3702.AT2G38010.2,3702.AT3G02630.1,3702.AT3G06850.1,3702.AT3G15730.1,3702.AT3G16910.1,3702.AT3G58750.1,3702.AT4G05160.1,3702.AT4G16760.1,3702.AT4G25050.2,3702.AT5G23050.1,3702.AT5G35360.3,3702.AT5G42650.1,3702.AT5G42890.1	FTM1,LOX1,mtACP2,OPR2,NADP-ME4,LACS8,PLA2A,AT2G38010,AT3G02630,BCE2,PLDALPHA1,AAE7,CSY2,AT4G05160,ACX1,ACP4,AAE17,CAC2,AOS,SCP2
GO:0042886	amide transport	42	723	0.31	0.0044	3702.AT1G06400.1,3702.AT1G08190.1,3702.AT1G10390.1,3702.AT1G12360.1,3702.AT1G14850.1,3702.AT1G20110.1,3702.AT1G52380.1,3702.AT1G62020.1,3702.AT1G79940.3,3702.AT2G06530.1,3702.AT2G14740.1,3702.AT2G19560.1,3702.AT2G20840.1,3702.AT2G24765.1,3702.AT2G30060.1,3702.AT2G34690.1,3702.AT2G35795.1,3702.AT2G36830.1,3702.AT2G44610.1,3702.AT3G03800.1,3702.AT3G07410.1,3702.AT3G10380.1,3702.AT3G11820.1,3702.AT3…	ARA-2,VPS41,AT1G10390,KEU,NUP155,AT1G20110,AT1G52380,AT1G62020,ATERDJ2A,VPS2.1,VSR3,EER5,SCAMP3,ARF3,AT2G30060,ACD11,AT2G35795,GAMMA-TIP,RAB6A,SYP131,RABA5b,SEC8,SYP121,AT3G22845,ATMIN7,AT3G51890,AT3G59290,SD3,SECE1,VPS54,AT4G24550,AT4G31480,AT4G32160,RABC2A,NRPB4,AT5G11490,AT5G22780,AT5G24650,SGR4,VPS26A,YKT61,SNX2a
GO:0002181	cytoplasmic translation	10	61	0.76	0.0046	3702.AT1G33140.1,3702.AT1G67430.1,3702.AT1G74270.1,3702.AT2G20280.1,3702.AT3G26618.1,3702.AT3G49910.1,3702.AT3G56150.2,3702.AT4G11420.1,3702.AT4G20980.2,3702.AT5G56710.1	PGY2,AT1G67430,AT1G74270,AT2G20280,ERF1-3,AT3G49910,EIF3C,EIF3A,AT4G20980,AT5G56710
GO:0022607	cellular component assembly	39	652	0.32	0.0046	3702.AT1G07510.1,3702.AT1G08490.1,3702.AT1G10200.1,3702.AT1G20110.1,3702.AT1G20960.1,3702.AT1G32500.1,3702.AT1G32640.1,3702.AT1G48320.1,3702.AT1G53540.1,3702.AT1G55300.2,3702.AT1G65060.1,3702.AT1G80070.1,3702.AT2G07690.1,3702.AT2G25430.1,3702.AT2G30260.1,3702.AT3G08950.1,3702.AT3G14010.1,3702.AT3G45980.1,3702.AT3G47650.1,3702.AT3G51890.1,3702.AT3G56150.2,3702.AT3G61650.1,3702.AT3G62410.1,3702.AT4…	ftsh10,CPNIFS,WLIM1,AT1G20110,emb1507,ABCI7,MYC2,DHNAT1,AT1G53540,TAF7,4CL3,PRP8A,MCM5,AT2G25430,U2B',HCC1,CID4,HTB9,AT3G47650,AT3G51890,EIF3C,TUBG1,CP12-2,AT4G01310,EIF3A,COP9,AT4G20980,AT4G25740,RPT2a,AT4G32285,HCC2,POR,NRPB4,AT5G18400,SMG7,AT5G35200,MCM3,PFD3,AT5G62290
GO:0033554	cellular response to stress	51	956	0.27	0.0051	3702.AT1G09020.1,3702.AT1G21690.3,3702.AT1G32640.1,3702.AT1G35620.1,3702.AT1G43700.1,3702.AT1G43800.1,3702.AT1G50670.1,3702.AT1G53840.1,3702.AT1G55810.3,3702.AT1G63160.1,3702.AT1G66880.1,3702.AT1G68620.1,3702.AT1G71040.1,3702.AT1G77470.1,3702.AT2G02470.1,3702.AT2G07690.1,3702.AT2G16430.2,3702.AT2G17420.1,3702.AT2G24490.2,3702.AT2G26560.1,3702.AT2G43790.1,3702.AT2G47470.1,3702.AT3G06050.1,3702.AT3…	SNF4,EMB1968,MYC2,PDIL5-2,VIP1,FTM1,AT1G50670,ARATH65,UKL3,RFC2,AT1G66880,AT1G68620,LPR2,EMB2810,AL6,MCM5,PAP10,NTRA,RPA2,PLA2A,MPK6,UNE5,PRXIIF,BCE2,APX2,ARP5,HCHIB,HSP70,PA200,SUS4,EDS1,AT3G54470,CP12-2,CRY1,SPT16,ELIP2,GSH1,PFK3,AT4G30380,UGT73B3,NRPB4,PBS3,DRT101,CHIA,DMR6,CUL4,MCM3,AT5G47550,ROF2,CNX1,BAG7
GO:0006457	protein folding	15	141	0.57	0.0055	3702.AT1G33360.1,3702.AT1G35620.1,3702.AT1G53540.1,3702.AT3G12580.1,3702.AT3G20050.1,3702.AT3G47650.1,3702.AT3G56070.1,3702.AT4G39920.1,3702.AT5G26360.1,3702.AT5G48570.1,3702.AT5G49510.1,3702.AT5G52640.1,3702.AT5G58710.1,3702.AT5G61790.1,3702.AT5G62390.1	AT1G33360,PDIL5-2,AT1G53540,HSP70,TCP-1,AT3G47650,ROC2,POR,AT5G26360,ROF2,PFD3,HSP90.1,ROC7,CNX1,BAG7
GO:0006090	pyruvate metabolic process	11	77	0.7	0.0056	3702.AT1G13440.1,3702.AT1G32440.1,3702.AT1G79550.2,3702.AT1G79750.1,3702.AT2G19860.1,3702.AT2G29560.1,3702.AT3G13930.1,3702.AT3G52200.2,3702.AT4G26270.1,3702.AT5G25880.1,3702.AT5G47810.1	GAPC2,PKp3,PGK,NADP-ME4,HXK2,ENOC,AT3G13930,LTA3,PFK3,NADP-ME3,PFK2
GO:0043170	macromolecule metabolic process	179	4720	0.13	0.0058	3702.AT1G02810.1,3702.AT1G03310.2,3702.AT1G06220.2,3702.AT1G06900.1,3702.AT1G07510.1,3702.AT1G08360.1,3702.AT1G08490.1,3702.AT1G09020.1,3702.AT1G09640.1,3702.AT1G09760.1,3702.AT1G10390.1,3702.AT1G10430.1,3702.AT1G11720.2,3702.AT1G11910.1,3702.AT1G14030.1,3702.AT1G16280.1,3702.AT1G17230.1,3702.AT1G17370.1,3702.AT1G20200.1,3702.AT1G20960.1,3702.AT1G21690.3,3702.AT1G26880.1,3702.AT1G30620.1,3702.AT1…	AT1G02810,DBE1,MEE5,AT1G06900,ftsh10,AT1G08360,CPNIFS,SNF4,AT1G09640,U2A,AT1G10390,PP2A-2,At1g11720,APA1,LSMT-L,RH36,AT1G17230,UBP1B,EMB2719,emb1507,EMB1968,AT1G26880,MUR4,PGY2,AT1G33360,AT1G34300,AT1G45230,AT1G47380,AGO1,CLPR1,AT1G50670,DJ1B,ARATH65,TAF7,SNRK2.10,RFC2,GH9C2,AT1G66260,AT1G66880,AT1G67430,MMP,CRK2,PDE338,SERK1,AT1G72550,scpl3,AT1G74270,SKIP,EMB2810,PGK,AT1G80000,PRP8A,AT2G01820,GE…
GO:0009695	jasmonic acid biosynthetic process	6	18	1.07	0.0069	3702.AT1G13280.1,3702.AT1G20510.1,3702.AT1G76690.1,3702.AT4G05160.1,3702.AT4G16760.1,3702.AT5G42650.1	AOC4,OPCL1,OPR2,AT4G05160,ACX1,AOS
GO:0072330	monocarboxylic acid biosynthetic process	19	220	0.48	0.0072	3702.AT1G13280.1,3702.AT1G20510.1,3702.AT1G43800.1,3702.AT1G52340.1,3702.AT1G53280.1,3702.AT1G55020.1,3702.AT1G65290.1,3702.AT1G76690.1,3702.AT1G79750.1,3702.AT2G26560.1,3702.AT2G38010.2,3702.AT3G02630.1,3702.AT3G06850.1,3702.AT4G05160.1,3702.AT4G16760.1,3702.AT4G25050.2,3702.AT5G10240.1,3702.AT5G35360.3,3702.AT5G42650.1	AOC4,OPCL1,FTM1,ABA2,DJ1B,LOX1,mtACP2,OPR2,NADP-ME4,PLA2A,AT2G38010,AT3G02630,BCE2,AT4G05160,ACX1,ACP4,ASN3,CAC2,AOS
GO:0048193	Golgi vesicle transport	14	129	0.58	0.0078	3702.AT1G62020.1,3702.AT1G67930.1,3702.AT1G76850.1,3702.AT2G14740.1,3702.AT2G44610.1,3702.AT3G10380.1,3702.AT3G22845.1,3702.AT4G19490.2,3702.AT4G24550.2,3702.AT4G31480.2,3702.AT5G09810.1,3702.AT5G39510.1,3702.AT5G49830.2,3702.AT5G66030.1	AT1G62020,AT1G67930,SEC5A,VSR3,RAB6A,SEC8,AT3G22845,VPS54,AT4G24550,AT4G31480,ACT7,SGR4,EXO84B,ATGRIP
GO:0006796	phosphate-containing compound metabolic process	77	1682	0.21	0.0079	3702.AT1G01050.1,3702.AT1G07230.1,3702.AT1G09020.1,3702.AT1G10430.1,3702.AT1G12350.1,3702.AT1G13440.1,3702.AT1G17230.1,3702.AT1G32440.1,3702.AT1G34300.1,3702.AT1G47380.1,3702.AT1G53280.1,3702.AT1G55810.3,3702.AT1G60940.1,3702.AT1G66880.1,3702.AT1G70520.1,3702.AT1G71830.1,3702.AT1G73980.1,3702.AT1G79550.2,3702.AT2G01820.1,3702.AT2G16430.2,3702.AT2G17290.1,3702.AT2G19860.1,3702.AT2G20900.1,3702.AT2…	PPa1,NPC1,SNF4,PP2A-2,COAB,GAPC2,AT1G17230,PKp3,AT1G34300,AT1G47380,DJ1B,UKL3,SNRK2.10,AT1G66880,CRK2,SERK1,AT1G73980,PGK,AT2G01820,PAP10,CPK6,HXK2,DGK5,SK1,NIC1,LYK4,ENOC,CCT1,ATP3,AT2G33255,GPDHC1,MPK6,IPP2,NPC4,AT3G13930,PLDALPHA1,AT3G26020,PHOT1,IMK2,LTA3,AT3G54470,P5CS2,NAGK,AT3G59350,ABC1,BSL1,AT4G04880,CRK25,CRY1,CYTC-2,NUDX14,AT4G13720,ARA1,FPS2,CRK29,AT4G23900,PFK3,AT4G30000,PANK2,AT4G33…
GO:0006892	post-Golgi vesicle-mediated transport	8	40	0.85	0.008	3702.AT1G76850.1,3702.AT2G14740.1,3702.AT3G10380.1,3702.AT4G19490.2,3702.AT4G24550.2,3702.AT5G09810.1,3702.AT5G39510.1,3702.AT5G49830.2	SEC5A,VSR3,SEC8,VPS54,AT4G24550,ACT7,SGR4,EXO84B
GO:0006165	nucleoside diphosphate phosphorylation	10	68	0.71	0.0095	3702.AT1G13440.1,3702.AT1G32440.1,3702.AT1G79550.2,3702.AT2G19860.1,3702.AT2G29560.1,3702.AT3G13930.1,3702.AT3G52200.2,3702.AT4G23900.1,3702.AT4G26270.1,3702.AT5G47810.1	GAPC2,PKp3,PGK,HXK2,ENOC,AT3G13930,LTA3,AT4G23900,PFK3,PFK2
GO:0009064	glutamine family amino acid metabolic process	10	68	0.71	0.0095	3702.AT1G52340.1,3702.AT1G75330.1,3702.AT3G55610.1,3702.AT3G57560.1,3702.AT4G17830.2,3702.AT4G34740.1,3702.AT5G07440.1,3702.AT5G10240.1,3702.AT5G14800.1,3702.AT5G17330.1	ABA2,OTC,P5CS2,NAGK,AT4G17830,ASE2,GDH2,ASN3,P5CR,GAD
GO:1901135	carbohydrate derivative metabolic process	36	610	0.32	0.0105	3702.AT1G03310.2,3702.AT1G11720.2,3702.AT1G12350.1,3702.AT1G13440.1,3702.AT1G30620.1,3702.AT1G32440.1,3702.AT1G55810.3,3702.AT1G79550.2,3702.AT2G19860.1,3702.AT2G29560.1,3702.AT2G33040.1,3702.AT2G36310.1,3702.AT2G41540.2,3702.AT3G12500.1,3702.AT3G13930.1,3702.AT3G26720.1,3702.AT3G52200.2,3702.AT3G54470.1,3702.AT4G11980.1,3702.AT4G23100.3,3702.AT4G23900.1,3702.AT4G26270.1,3702.AT4G32180.1,3702.AT4…	DBE1,At1g11720,COAB,GAPC2,MUR4,PKp3,UKL3,PGK,HXK2,ENOC,ATP3,URH1,GPDHC1,HCHIB,AT3G13930,AT3G26720,LTA3,AT3G54470,NUDX14,GSH1,AT4G23900,PFK3,PANK2,AT4G33150,ASE2,G6PD2,AT5G13980,UGD3,RGP2,RGP5,DRT101,CHIA,CAC2,G6PD1,UK/UPRT1,PFK2
GO:0072521	purine-containing compound metabolic process	18	210	0.48	0.0115	3702.AT1G12350.1,3702.AT1G13440.1,3702.AT1G32440.1,3702.AT1G79550.2,3702.AT2G19860.1,3702.AT2G26230.1,3702.AT2G29560.1,3702.AT2G33040.1,3702.AT2G36310.1,3702.AT3G13930.1,3702.AT3G52200.2,3702.AT4G23900.1,3702.AT4G26270.1,3702.AT4G32180.1,3702.AT4G33150.2,3702.AT4G34740.1,3702.AT5G35360.3,3702.AT5G47810.1	COAB,GAPC2,PKp3,PGK,HXK2,AT2G26230,ENOC,ATP3,URH1,AT3G13930,LTA3,AT4G23900,PFK3,PANK2,AT4G33150,ASE2,CAC2,PFK2
GO:0022613	ribonucleoprotein complex biogenesis	22	295	0.42	0.0131	3702.AT1G08360.1,3702.AT1G16280.1,3702.AT1G20960.1,3702.AT1G26880.1,3702.AT1G45230.1,3702.AT1G49970.1,3702.AT1G66260.2,3702.AT1G74270.1,3702.AT1G80070.1,3702.AT2G17510.2,3702.AT2G30260.1,3702.AT2G34260.1,3702.AT3G02560.2,3702.AT3G49910.1,3702.AT3G56150.2,3702.AT4G01310.1,3702.AT4G11420.1,3702.AT4G20980.2,3702.AT4G25740.1,3702.AT5G09920.1,3702.AT5G59240.1,3702.AT5G62290.1	AT1G08360,RH36,emb1507,AT1G26880,AT1G45230,CLPR1,AT1G66260,AT1G74270,PRP8A,EMB2763,U2B',WDR55,AT3G02560,AT3G49910,EIF3C,AT4G01310,EIF3A,AT4G20980,AT4G25740,NRPB4,AT5G59240,AT5G62290
GO:0072583	clathrin-dependent endocytosis	7	32	0.89	0.0136	3702.AT1G59610.1,3702.AT2G25430.1,3702.AT3G51890.1,3702.AT4G12770.1,3702.AT4G32285.2,3702.AT5G22780.1,3702.AT5G35200.1	DL3,AT2G25430,AT3G51890,AT4G12770,AT4G32285,AT5G22780,AT5G35200
GO:0009150	purine ribonucleotide metabolic process	16	176	0.51	0.0147	3702.AT1G12350.1,3702.AT1G13440.1,3702.AT1G32440.1,3702.AT1G79550.2,3702.AT2G19860.1,3702.AT2G29560.1,3702.AT2G33040.1,3702.AT3G13930.1,3702.AT3G52200.2,3702.AT4G23900.1,3702.AT4G26270.1,3702.AT4G32180.1,3702.AT4G33150.2,3702.AT4G34740.1,3702.AT5G35360.3,3702.AT5G47810.1	COAB,GAPC2,PKp3,PGK,HXK2,ENOC,ATP3,AT3G13930,LTA3,AT4G23900,PFK3,PANK2,AT4G33150,ASE2,CAC2,PFK2
GO:0016052	carbohydrate catabolic process	20	256	0.44	0.0148	3702.AT1G02810.1,3702.AT1G13440.1,3702.AT1G14520.1,3702.AT1G32440.1,3702.AT1G53840.1,3702.AT1G64390.1,3702.AT1G79550.2,3702.AT2G19860.1,3702.AT2G29560.1,3702.AT3G12500.1,3702.AT3G13930.1,3702.AT3G52200.2,3702.AT3G57520.1,3702.AT4G02330.1,3702.AT4G09020.1,3702.AT4G26270.1,3702.AT4G34860.1,3702.AT5G24090.1,3702.AT5G47810.1,3702.AT5G64860.1	AT1G02810,GAPC2,MIOX1,PKp3,ARATH65,GH9C2,PGK,HXK2,ENOC,HCHIB,AT3G13930,LTA3,SIP2,ATPMEPCRB,ISA3,PFK3,A/N-InvB,CHIA,PFK2,DPE1
GO:0009072	aromatic amino acid family metabolic process	10	73	0.68	0.015	3702.AT1G08250.1,3702.AT1G31860.1,3702.AT1G48850.1,3702.AT2G21940.4,3702.AT2G43820.1,3702.AT3G06350.1,3702.AT4G27070.1,3702.AT4G33510.1,3702.AT4G35220.1,3702.AT4G39120.1	ADT6,AT-IE,EMB1144,SK1,UGT74F2,MEE32,TSB2,DHS2,AT4G35220,IMPL2
GO:0006886	intracellular protein transport	29	457	0.35	0.0155	3702.AT1G06400.1,3702.AT1G08190.1,3702.AT1G10390.1,3702.AT1G12360.1,3702.AT1G14850.1,3702.AT1G62020.1,3702.AT1G79940.3,3702.AT2G14740.1,3702.AT2G19560.1,3702.AT2G24765.1,3702.AT2G35795.1,3702.AT2G44610.1,3702.AT3G03800.1,3702.AT3G07410.1,3702.AT3G10380.1,3702.AT3G11820.1,3702.AT3G22845.1,3702.AT3G51890.1,3702.AT4G00026.1,3702.AT4G14870.1,3702.AT4G24550.2,3702.AT4G31480.2,3702.AT5G03530.1,3702.AT5…	ARA-2,VPS41,AT1G10390,KEU,NUP155,AT1G62020,ATERDJ2A,VSR3,EER5,ARF3,AT2G35795,RAB6A,SYP131,RABA5b,SEC8,SYP121,AT3G22845,AT3G51890,SD3,SECE1,AT4G24550,AT4G31480,RABC2A,NRPB4,AT5G11490,AT5G22780,AT5G24650,SGR4,VPS26A
GO:0006096	glycolytic process	9	59	0.73	0.0157	3702.AT1G13440.1,3702.AT1G32440.1,3702.AT1G79550.2,3702.AT2G19860.1,3702.AT2G29560.1,3702.AT3G13930.1,3702.AT3G52200.2,3702.AT4G26270.1,3702.AT5G47810.1	GAPC2,PKp3,PGK,HXK2,ENOC,AT3G13930,LTA3,PFK3,PFK2
GO:0034645	cellular macromolecule biosynthetic process	52	1040	0.25	0.0163	3702.AT1G03310.2,3702.AT1G08360.1,3702.AT1G09640.1,3702.AT1G11720.2,3702.AT1G21690.3,3702.AT1G26880.1,3702.AT1G30620.1,3702.AT1G33140.1,3702.AT1G55300.2,3702.AT1G63160.1,3702.AT1G67430.1,3702.AT1G71720.1,3702.AT1G72550.1,3702.AT1G74270.1,3702.AT1G77470.1,3702.AT2G07690.1,3702.AT2G19560.1,3702.AT2G20280.1,3702.AT2G24490.2,3702.AT2G31170.1,3702.AT2G44610.1,3702.AT3G02560.2,3702.AT3G10950.1,3702.AT3…	DBE1,AT1G08360,AT1G09640,At1g11720,EMB1968,AT1G26880,MUR4,PGY2,TAF7,RFC2,AT1G67430,PDE338,AT1G72550,AT1G74270,EMB2810,MCM5,EER5,AT2G20280,RPA2,SYCO,RAB6A,AT3G02560,AT3G10950,OVA5,PRPS20,MFP1,ERF1-3,EDD1,AT3G49910,OVA1,EIF3C,AT3G58140,AT4G01310,SPT16,AT4G11120,EIF3A,AT4G20980,AT4G29410,AT4G31180,AT4G34670,AT4G38710,NRPB4,SMG7,AT5G35530,LSP1,HCF109,RWP1,MCM3,AT5G48760,AT5G56710,AT5G59240,RSW3
GO:1901607	alpha-amino acid biosynthetic process	16	179	0.5	0.0165	3702.AT1G08250.1,3702.AT1G08630.1,3702.AT1G17745.2,3702.AT1G31860.1,3702.AT1G52340.1,3702.AT1G75330.1,3702.AT3G10050.1,3702.AT3G55610.1,3702.AT3G57560.1,3702.AT4G17830.2,3702.AT4G27070.1,3702.AT4G39120.1,3702.AT5G10240.1,3702.AT5G14800.1,3702.AT5G16290.2,3702.AT5G53850.2	ADT6,THA1,PGDH,AT-IE,ABA2,OTC,OMR1,P5CS2,NAGK,AT4G17830,TSB2,IMPL2,ASN3,P5CR,VAT1,AT5G53850
GO:0034613	cellular protein localization	32	534	0.32	0.0178	3702.AT1G06400.1,3702.AT1G08190.1,3702.AT1G10390.1,3702.AT1G10430.1,3702.AT1G12360.1,3702.AT1G14850.1,3702.AT1G62020.1,3702.AT1G71820.2,3702.AT1G79940.3,3702.AT2G14740.1,3702.AT2G19560.1,3702.AT2G19770.1,3702.AT2G24765.1,3702.AT2G35795.1,3702.AT2G44610.1,3702.AT3G03800.1,3702.AT3G07410.1,3702.AT3G10380.1,3702.AT3G11820.1,3702.AT3G22845.1,3702.AT3G51890.1,3702.AT4G00026.1,3702.AT4G14870.1,3702.AT4…	ARA-2,VPS41,AT1G10390,PP2A-2,KEU,NUP155,AT1G62020,SEC6,ATERDJ2A,VSR3,EER5,PRF5,ARF3,AT2G35795,RAB6A,SYP131,RABA5b,SEC8,SYP121,AT3G22845,AT3G51890,SD3,SECE1,AT4G24550,AT4G31480,RABC2A,NRPB4,AT5G11490,AT5G22780,AT5G24650,SGR4,VPS26A
GO:0006897	endocytosis	9	62	0.71	0.0207	3702.AT1G59610.1,3702.AT2G25430.1,3702.AT3G43300.1,3702.AT3G51890.1,3702.AT3G59290.1,3702.AT4G12770.1,3702.AT4G32285.2,3702.AT5G22780.1,3702.AT5G35200.1	DL3,AT2G25430,ATMIN7,AT3G51890,AT3G59290,AT4G12770,AT4G32285,AT5G22780,AT5G35200
GO:0070727	cellular macromolecule localization	33	565	0.31	0.0213	3702.AT1G06400.1,3702.AT1G08190.1,3702.AT1G10390.1,3702.AT1G10430.1,3702.AT1G12360.1,3702.AT1G14850.1,3702.AT1G62020.1,3702.AT1G71820.2,3702.AT1G79940.3,3702.AT2G14740.1,3702.AT2G19560.1,3702.AT2G19770.1,3702.AT2G24765.1,3702.AT2G35795.1,3702.AT2G44610.1,3702.AT3G03800.1,3702.AT3G07410.1,3702.AT3G10380.1,3702.AT3G11820.1,3702.AT3G22845.1,3702.AT3G51890.1,3702.AT4G00026.1,3702.AT4G14870.1,3702.AT4…	ARA-2,VPS41,AT1G10390,PP2A-2,KEU,NUP155,AT1G62020,SEC6,ATERDJ2A,VSR3,EER5,PRF5,ARF3,AT2G35795,RAB6A,SYP131,RABA5b,SEC8,SYP121,AT3G22845,AT3G51890,SD3,SECE1,GSH1,AT4G24550,AT4G31480,RABC2A,NRPB4,AT5G11490,AT5G22780,AT5G24650,SGR4,VPS26A
GO:0006979	response to oxidative stress	25	380	0.36	0.0247	3702.AT1G05260.1,3702.AT1G13440.1,3702.AT1G32640.1,3702.AT1G53540.1,3702.AT1G66950.1,3702.AT1G70520.1,3702.AT1G75280.1,3702.AT2G17420.1,3702.AT2G22420.1,3702.AT2G43790.1,3702.AT3G06050.1,3702.AT3G08640.1,3702.AT3G09640.1,3702.AT3G12260.1,3702.AT3G48090.1,3702.AT3G55460.1,3702.AT3G57520.1,3702.AT4G08920.1,3702.AT4G23100.3,3702.AT5G05340.1,3702.AT5G14130.1,3702.AT5G22410.1,3702.AT5G39580.1,3702.AT5…	RCI3,GAPC2,MYC2,AT1G53540,ABCG39,CRK2,AT1G75280,NTRA,AT2G22420,MPK6,PRXIIF,AT3G08640,APX2,AT3G12260,EDS1,SCL30,SIP2,CRY1,GSH1,PRX52,AT5G14130,RHS18,AT5G39580,AT5G51890,AT5G66390
GO:0009073	aromatic amino acid family biosynthetic process	8	50	0.75	0.0254	3702.AT1G08250.1,3702.AT1G31860.1,3702.AT1G48850.1,3702.AT2G21940.4,3702.AT3G06350.1,3702.AT4G27070.1,3702.AT4G33510.1,3702.AT4G39120.1	ADT6,AT-IE,EMB1144,SK1,MEE32,TSB2,DHS2,IMPL2
GO:0009737	response to abscisic acid	30	501	0.32	0.0272	3702.AT1G10430.1,3702.AT1G20440.1,3702.AT1G20450.1,3702.AT1G24020.2,3702.AT1G32640.1,3702.AT1G45249.3,3702.AT1G55020.1,3702.AT1G59610.1,3702.AT1G73980.1,3702.AT1G77180.2,3702.AT2G16850.1,3702.AT2G17290.1,3702.AT2G22570.1,3702.AT2G38750.1,3702.AT2G43790.1,3702.AT2G46270.1,3702.AT3G11820.1,3702.AT3G15730.1,3702.AT3G21780.1,3702.AT3G22060.1,3702.AT3G51810.1,3702.AT4G21410.1,3702.AT4G28080.1,3702.AT4…	PP2A-2,COR47,ERD10,MLP423,MYC2,ABF2,LOX1,DL3,AT1G73980,SKIP,PIP2;8,CPK6,NIC1,ANNAT4,MPK6,GBF3,SYP121,PLDALPHA1,UGT71B6,AT3G22060,EM1,CRK29,AT4G28080,VLN4,AT4G31910,LARP1c,DLS1,CUL4,AT5G51300,BSK5
GO:0009059	macromolecule biosynthetic process	53	1096	0.23	0.028	3702.AT1G03310.2,3702.AT1G08360.1,3702.AT1G09640.1,3702.AT1G11720.2,3702.AT1G21690.3,3702.AT1G26880.1,3702.AT1G30620.1,3702.AT1G33140.1,3702.AT1G55300.2,3702.AT1G63160.1,3702.AT1G67430.1,3702.AT1G71720.1,3702.AT1G72550.1,3702.AT1G74270.1,3702.AT1G77470.1,3702.AT2G07690.1,3702.AT2G19560.1,3702.AT2G20280.1,3702.AT2G24490.2,3702.AT2G31170.1,3702.AT2G44610.1,3702.AT3G02560.2,3702.AT3G10950.1,3702.AT3…	DBE1,AT1G08360,AT1G09640,At1g11720,EMB1968,AT1G26880,MUR4,PGY2,TAF7,RFC2,AT1G67430,PDE338,AT1G72550,AT1G74270,EMB2810,MCM5,EER5,AT2G20280,RPA2,SYCO,RAB6A,AT3G02560,AT3G10950,OVA5,PRPS20,MFP1,ERF1-3,EDD1,AT3G49910,OVA1,EIF3C,AT3G58140,AT4G01310,SPT16,AT4G11120,EIF3A,AT4G20980,AT4G29410,AT4G31180,AT4G34670,AT4G38710,NRPB4,UGD3,SMG7,AT5G35530,LSP1,HCF109,RWP1,MCM3,AT5G48760,AT5G56710,AT5G59240,RSW3
GO:0009083	branched-chain amino acid catabolic process	6	26	0.91	0.0286	3702.AT1G06550.1,3702.AT2G26800.2,3702.AT3G45300.1,3702.AT3G60510.3,3702.AT5G43430.1,3702.AT5G65940.1	AT1G06550,AT2G26800,IVD,AT3G60510,ETFBETA,CHY1
GO:0072593	reactive oxygen species metabolic process	13	133	0.54	0.0286	3702.AT1G05260.1,3702.AT2G17420.1,3702.AT2G22420.1,3702.AT3G06050.1,3702.AT3G09640.1,3702.AT3G14130.1,3702.AT5G05340.1,3702.AT5G14130.1,3702.AT5G22410.1,3702.AT5G27620.1,3702.AT5G39580.1,3702.AT5G51890.1,3702.AT5G66390.1	RCI3,NTRA,AT2G22420,PRXIIF,APX2,HAOX1,PRX52,AT5G14130,RHS18,CYCH;1,AT5G39580,AT5G51890,AT5G66390
GO:0006633	fatty acid biosynthetic process	13	134	0.53	0.0302	3702.AT1G43800.1,3702.AT1G55020.1,3702.AT1G65290.1,3702.AT1G76690.1,3702.AT1G79750.1,3702.AT2G26560.1,3702.AT2G38010.2,3702.AT3G02630.1,3702.AT3G06850.1,3702.AT4G05160.1,3702.AT4G25050.2,3702.AT5G35360.3,3702.AT5G42650.1	FTM1,LOX1,mtACP2,OPR2,NADP-ME4,PLA2A,AT2G38010,AT3G02630,BCE2,AT4G05160,ACP4,CAC2,AOS
GO:0009423	chorismate biosynthetic process	4	8	1.25	0.0309	3702.AT1G48850.1,3702.AT2G21940.4,3702.AT3G06350.1,3702.AT4G33510.1	EMB1144,SK1,MEE32,DHS2
GO:1901615	organic hydroxy compound metabolic process	21	299	0.39	0.0321	3702.AT1G06130.1,3702.AT1G14520.1,3702.AT1G20330.1,3702.AT1G52340.1,3702.AT1G53280.1,3702.AT1G54340.1,3702.AT2G21940.4,3702.AT2G38010.2,3702.AT2G43820.1,3702.AT3G06350.1,3702.AT3G10850.1,3702.AT3G10870.1,3702.AT3G14130.1,3702.AT3G21780.1,3702.AT4G17190.1,3702.AT4G31910.1,3702.AT4G39120.1,3702.AT5G03290.1,3702.AT5G24530.1,3702.AT5G42650.1,3702.AT5G54160.1	GLX2-4,MIOX1,SMT2,ABA2,DJ1B,ICDH,SK1,AT2G38010,UGT74F2,MEE32,GLY2,MES17,HAOX1,UGT71B6,FPS2,AT4G31910,IMPL2,IDH-V,DMR6,AOS,OMT1
GO:0009081	branched-chain amino acid metabolic process	8	53	0.73	0.0334	3702.AT1G06550.1,3702.AT2G26800.2,3702.AT3G10050.1,3702.AT3G45300.1,3702.AT3G60510.3,3702.AT5G16290.2,3702.AT5G43430.1,3702.AT5G65940.1	AT1G06550,AT2G26800,OMR1,IVD,AT3G60510,VAT1,ETFBETA,CHY1
GO:0009084	glutamine family amino acid biosynthetic process	6	28	0.88	0.0377	3702.AT1G52340.1,3702.AT1G75330.1,3702.AT3G55610.1,3702.AT3G57560.1,3702.AT4G17830.2,3702.AT5G14800.1	ABA2,OTC,P5CS2,NAGK,AT4G17830,P5CR
GO:0042743	hydrogen peroxide metabolic process	11	102	0.58	0.0377	3702.AT1G05260.1,3702.AT2G22420.1,3702.AT3G06050.1,3702.AT3G09640.1,3702.AT3G14130.1,3702.AT5G05340.1,3702.AT5G14130.1,3702.AT5G22410.1,3702.AT5G39580.1,3702.AT5G51890.1,3702.AT5G66390.1	RCI3,AT2G22420,PRXIIF,APX2,HAOX1,PRX52,AT5G14130,RHS18,AT5G39580,AT5G51890,AT5G66390
GO:0019439	aromatic compound catabolic process	16	198	0.45	0.0399	3702.AT1G17180.1,3702.AT1G19670.1,3702.AT1G80000.2,3702.AT2G17510.2,3702.AT2G19560.1,3702.AT2G26230.1,3702.AT2G36310.1,3702.AT4G01660.1,3702.AT4G04880.1,3702.AT4G13720.1,3702.AT4G35220.1,3702.AT5G09360.1,3702.AT5G09920.1,3702.AT5G19400.1,3702.AT5G24530.1,3702.AT5G43430.1	GSTU25,CLH1,AT1G80000,EMB2763,EER5,AT2G26230,URH1,ABC1,AT4G04880,AT4G13720,AT4G35220,LAC14,NRPB4,SMG7,DMR6,ETFBETA
GO:0009694	jasmonic acid metabolic process	7	42	0.77	0.0459	3702.AT1G13280.1,3702.AT1G20510.1,3702.AT1G76690.1,3702.AT3G10870.1,3702.AT4G05160.1,3702.AT4G16760.1,3702.AT5G42650.1	AOC4,OPCL1,OPR2,MES17,AT4G05160,ACX1,AOS
GO:0030187	melatonin biosynthetic process	3	3	1.55	0.048	3702.AT1G32070.2,3702.AT4G35160.1,3702.AT5G54160.1	NSI,AT4G35160,OMT1
GO:0009266	response to temperature stimulus	31	549	0.3	0.0493	3702.AT1G03680.1,3702.AT1G05260.1,3702.AT1G09760.1,3702.AT1G20440.1,3702.AT1G20450.1,3702.AT1G23740.1,3702.AT1G52340.1,3702.AT1G53540.1,3702.AT1G79550.2,3702.AT2G37770.2,3702.AT2G38750.1,3702.AT2G43790.1,3702.AT3G12580.1,3702.AT3G22330.1,3702.AT3G49910.1,3702.AT3G61470.1,3702.AT3G62410.1,3702.AT4G02330.1,3702.AT4G14690.1,3702.AT4G23100.3,3702.AT4G29040.1,3702.AT5G09920.1,3702.AT5G10010.1,3702.AT5…	THM1,RCI3,U2A,COR47,ERD10,AOR,ABA2,AT1G53540,PGK,ChlAKR,ANNAT4,MPK6,HSP70,PMH2,AT3G49910,LHCA2,CP12-2,ATPMEPCRB,ELIP2,GSH1,RPT2a,NRPB4,AT5G10010,P5CR,CHIA,AT5G47550,ROF2,BSK5,BAG7,AT5G64220,CHY1
GO:0016482	cytosolic transport	6	30	0.85	0.0499	3702.AT2G44610.1,3702.AT4G19490.2,3702.AT4G24550.2,3702.AT4G30160.2,3702.AT5G39510.1,3702.AT5G53530.1	RAB6A,VPS54,AT4G24550,VLN4,SGR4,VPS26A

## Sheet: String - KEGG
Table S3 - String Bio Process. KEGG pathways terms highlighted by the network interaction analysis done using the STRING database in the leaf proteins of Quercus suber afected during the first 16 hours after inoculation with Phytophthora cinnamomi.
#term ID	term description	observed gene count	background gene count	strength	false discovery rate	matching proteins in your network (IDs)	matching proteins in your network (labels)
ath01100	Metabolic pathways	172	2275	0.42	2.29e-28	3702.AT1G02810.1,3702.AT1G03310.2,3702.AT1G05260.1,3702.AT1G06130.1,3702.AT1G06550.1,3702.AT1G07230.1,3702.AT1G08250.1,3702.AT1G08490.1,3702.AT1G08630.1,3702.AT1G11720.2,3702.AT1G12230.2,3702.AT1G12350.1,3702.AT1G13280.1,3702.AT1G13440.1,3702.AT1G14520.1,3702.AT1G17180.1,3702.AT1G17745.2,3702.AT1G19670.1,3702.AT1G20330.1,3702.AT1G20510.1,3702.AT1G22430.1,3702.AT1G23800.1,3702.AT1G23820.1,3702.AT1…	AT1G02810,DBE1,RCI3,GLX2-4,AT1G06550,NPC1,ADT6,CPNIFS,THA1,At1g11720,AT1G12230,COAB,AOC4,GAPC2,MIOX1,GSTU25,PGDH,CLH1,SMT2,OPCL1,AT1G22430,ALDH2B7,SPDS1,MUR4,AT-IE,NSI,PKp3,FTM1,AT1G44820,DHNAT1,EMB1144,ABA2,ICDH,UKL3,GH9C2,4CL3,mtACP2,AT1G66250,URE,BGAL17,AT1G73480,AT1G73980,AT1G74910,ALDH10A8,OTC,OPR2,AT1G77670,PGK,NADP-ME4,LACS8,HXK2,DGK5,SK1,AT2G22420,AT2G26230,AT2G26800,AT2G29150,AT2G29260,G…
ath01110	Biosynthesis of secondary metabolites	106	1216	0.49	8.76e-21	3702.AT1G03310.2,3702.AT1G05260.1,3702.AT1G07230.1,3702.AT1G08250.1,3702.AT1G08630.1,3702.AT1G11720.2,3702.AT1G12230.2,3702.AT1G13280.1,3702.AT1G13440.1,3702.AT1G17745.2,3702.AT1G19670.1,3702.AT1G20330.1,3702.AT1G20510.1,3702.AT1G22360.1,3702.AT1G22430.1,3702.AT1G23800.1,3702.AT1G31860.1,3702.AT1G32440.1,3702.AT1G44820.1,3702.AT1G48320.1,3702.AT1G48850.1,3702.AT1G52340.1,3702.AT1G54340.1,3702.AT1…	DBE1,RCI3,NPC1,ADT6,THA1,At1g11720,AT1G12230,AOC4,GAPC2,PGDH,CLH1,SMT2,OPCL1,UGT85A2,AT1G22430,ALDH2B7,AT-IE,PKp3,AT1G44820,DHNAT1,EMB1144,ABA2,ICDH,4CL3,AT1G74910,OTC,OPR2,BAS,PGK,HXK2,DGK5,SK1,AT2G22420,AT2G26800,AT2G29150,AT2G29260,ENOC,AT2G36780,CYP98A3,GPDHC1,AT2G42490,IPP2,NPC4,MEE32,BCE2,OMR1,ATBFRUCT1,AT3G13930,HAOX1,HEME1,PLDALPHA1,AAE7,AT3G17940,ATCAD4,SUS4,P5CS2,NAGK,CSY2,SDR1,SUS3,AT4…
ath01230	Biosynthesis of amino acids	31	240	0.66	4.18e-09	3702.AT1G08250.1,3702.AT1G08630.1,3702.AT1G12230.2,3702.AT1G13440.1,3702.AT1G17745.2,3702.AT1G31860.1,3702.AT1G32440.1,3702.AT1G44820.1,3702.AT1G48850.1,3702.AT1G54340.1,3702.AT1G75330.1,3702.AT1G79550.2,3702.AT2G21940.4,3702.AT2G29560.1,3702.AT3G06350.1,3702.AT3G10050.1,3702.AT3G55610.1,3702.AT3G57560.1,3702.AT3G58750.1,3702.AT4G17830.2,3702.AT4G26270.1,3702.AT4G27070.1,3702.AT4G33510.1,3702.AT4…	ADT6,THA1,AT1G12230,GAPC2,PGDH,AT-IE,PKp3,AT1G44820,EMB1144,ICDH,OTC,PGK,SK1,ENOC,MEE32,OMR1,P5CS2,NAGK,CSY2,AT4G17830,PFK3,TSB2,DHS2,AQI,IMPL2,IDH-V,ASN3,P5CR,VAT1,PFK2,AT5G56350
ath01200	Carbon metabolism	32	268	0.62	9.44e-09	3702.AT1G06550.1,3702.AT1G12230.2,3702.AT1G13440.1,3702.AT1G17745.2,3702.AT1G22430.1,3702.AT1G32440.1,3702.AT1G54340.1,3702.AT1G79550.2,3702.AT1G79750.1,3702.AT2G19860.1,3702.AT2G29560.1,3702.AT3G10050.1,3702.AT3G13930.1,3702.AT3G14130.1,3702.AT3G14940.1,3702.AT3G16910.1,3702.AT3G58750.1,3702.AT4G16760.1,3702.AT4G26270.1,3702.AT4G33010.1,3702.AT4G37560.1,3702.AT5G03290.1,3702.AT5G07440.1,3702.AT5…	AT1G06550,AT1G12230,GAPC2,PGDH,AT1G22430,PKp3,ICDH,PGK,NADP-ME4,HXK2,ENOC,OMR1,AT3G13930,HAOX1,PPC3,AAE7,CSY2,ACX1,PFK3,GLDP1,AT4G37560,IDH-V,GDH2,G6PD2,NADP-ME3,CAC2,G6PD1,RBCS3B,SDH2-2,PFK2,AT5G56350,CHY1
ath00940	Phenylpropanoid biosynthesis	18	176	0.56	0.00074	3702.AT1G05260.1,3702.AT1G65060.1,3702.AT2G22420.1,3702.AT2G40890.1,3702.AT3G19450.1,3702.AT3G24503.1,3702.AT4G05160.1,3702.AT4G34050.1,3702.AT4G36220.1,3702.AT4G39330.1,3702.AT5G05340.1,3702.AT5G14130.1,3702.AT5G22410.1,3702.AT5G39580.1,3702.AT5G48930.1,3702.AT5G51890.1,3702.AT5G54160.1,3702.AT5G66390.1	RCI3,4CL3,AT2G22420,CYP98A3,ATCAD4,ALDH2C4,AT4G05160,CCoAOMT1,CYP84A1,CAD9,PRX52,AT5G14130,RHS18,AT5G39580,HCT,AT5G51890,OMT1,AT5G66390
ath00010	Glycolysis / Gluconeogenesis	13	116	0.6	0.0047	3702.AT1G13440.1,3702.AT1G22430.1,3702.AT1G23800.1,3702.AT1G32440.1,3702.AT1G79550.2,3702.AT2G19860.1,3702.AT2G29560.1,3702.AT3G13930.1,3702.AT3G16910.1,3702.AT3G17940.1,3702.AT4G26270.1,3702.AT5G47810.1,3702.AT5G56350.1	GAPC2,AT1G22430,ALDH2B7,PKp3,PGK,HXK2,ENOC,AT3G13930,AAE7,AT3G17940,PFK3,PFK2,AT5G56350
ath00620	Pyruvate metabolism	11	85	0.66	0.0047	3702.AT1G06130.1,3702.AT1G23800.1,3702.AT1G32440.1,3702.AT1G79750.1,3702.AT3G10850.1,3702.AT3G13930.1,3702.AT3G14940.1,3702.AT3G16910.1,3702.AT5G25880.1,3702.AT5G35360.3,3702.AT5G56350.1	GLX2-4,ALDH2B7,PKp3,NADP-ME4,GLY2,AT3G13930,PPC3,AAE7,NADP-ME3,CAC2,AT5G56350
ath03030	DNA replication	8	45	0.8	0.0055	3702.AT1G21690.3,3702.AT1G63160.1,3702.AT1G77470.1,3702.AT2G07690.1,3702.AT2G24490.2,3702.AT2G33845.1,3702.AT3G18580.1,3702.AT5G46280.1	EMB1968,RFC2,EMB2810,MCM5,RPA2,AT2G33845,AT3G18580,MCM3
ath00220	Arginine biosynthesis	7	36	0.84	0.0082	3702.AT1G44820.1,3702.AT1G67550.1,3702.AT1G75330.1,3702.AT3G57560.1,3702.AT4G17830.2,3702.AT4G38220.2,3702.AT5G07440.1	AT1G44820,URE,OTC,NAGK,AT4G17830,AQI,GDH2
ath00480	Glutathione metabolism	11	101	0.58	0.0127	3702.AT1G17180.1,3702.AT1G23820.1,3702.AT1G54340.1,3702.AT2G29420.1,3702.AT3G09640.1,3702.AT3G62760.1,3702.AT4G23100.3,3702.AT5G02790.1,3702.AT5G13110.1,3702.AT5G35790.1,3702.AT5G62480.1	GSTU25,SPDS1,ICDH,GSTU7,APX2,ATGSTF13,GSH1,GSTL3,G6PD2,G6PD1,GSTU9
ath03040	Spliceosome	15	188	0.45	0.023	3702.AT1G03140.1,3702.AT1G06220.2,3702.AT1G09760.1,3702.AT1G20960.1,3702.AT1G66260.2,3702.AT1G77180.2,3702.AT1G80070.1,3702.AT2G30260.1,3702.AT2G41060.1,3702.AT2G47640.1,3702.AT3G12580.1,3702.AT3G18790.1,3702.AT3G50670.1,3702.AT3G55460.1,3702.AT5G42820.2	AT1G03140,MEE5,U2A,emb1507,AT1G66260,SKIP,PRP8A,U2B',AT2G41060,AT2G47640,HSP70,AT3G18790,U1-70K,SCL30,U2AF35B
ath00410	beta-Alanine metabolism	7	46	0.73	0.0231	3702.AT1G06550.1,3702.AT1G23800.1,3702.AT2G42490.1,3702.AT2G43020.1,3702.AT4G16760.1,3702.AT5G17330.1,3702.AT5G65940.1	AT1G06550,ALDH2B7,AT2G42490,PAO2,ACX1,GAD,CHY1
ath03430	Mismatch repair	6	36	0.77	0.0342	3702.AT1G21690.3,3702.AT1G63160.1,3702.AT1G77470.1,3702.AT2G24490.2,3702.AT2G33845.1,3702.AT3G18580.1	EMB1968,RFC2,EMB2810,RPA2,AT2G33845,AT3G18580
