# Supplementary material for: Differences in the Proteomic and Metabolomic Response of Quercus suber and Quercus variabilis During the Early Stages of Phytophthora cinnamomi Infection
Source: Front Microbiol. 2022 Jun 13;13:894533. doi: 10.3389/fmicb.2022.894533 (PMC9234522; doi:10.3389/fmicb.2022.894533)
Supplement: Supplementary file 4 [file Table_4.XLSX]

## Sheet: ClueGO - Bio Process
Table S4 - ClueGO Bio Process. Gen ontology (GO) terms highlighted by the GO enrichment analysis tool of the Cytoscape ClueGO plugin in the leaf proteins of Quercus variabilis afected during the first 16 hours after inoculation with Phytophthora cinnamomi (Kappa score of 0.4 and a minimum p value of 0.1, according to the two-sided hypergeometric test with Bonferroni pV correction).
GOID	GOTerm	Ontology Source	Term PValue	Term PValue Corrected with Bonferroni step down	Group PValue	Group PValue Corrected with Bonferroni step down	GOLevels	GOGroups	% Associated Genes	Nr. Genes	Associated Genes Found
GO:0000462	maturation of SSU-rRNA from tricistronic rRNA transcript (SSU-rRNA, 5.8S rRNA, LSU-rRNA)	GO_BiologicalProcess-Custom-GOA_17.06.2019_00h00	0.010785	0.291195	0.010785	0.02157	[6, 7, 9, 10, 11]	Group00	9.67742	3	[AT2G09990, AT3G52580, AT5G59240]
GO:0046470	phosphatidylcholine metabolic process	GO_BiologicalProcess-Custom-GOA_17.06.2019_00h00	0.00896057	0.259856	0.00896057	0.0268817	[4, 6, 7]	Group01	10.3448	3	[CCT1, NMT1, PLDBETA1]
GO:1901605	alpha-amino acid metabolic process	GO_BiologicalProcess-Custom-GOA_17.06.2019_00h00	3.36872e-06	0.000165067	3.36872e-06	6.0637e-05	[4, 5, 7]	Group02	5.35714	18	[ABA2, ACS4, AT-HF, AT-IE, AT1G77670, AT3G23940, AT5G11880, AT5G12040, AT5G18900, CHY1, CYSD1, ETFBETA, GLDP1, MCCA, NAGK, NLP1, PAL2, TSBtype2]
GO:0006402	mRNA catabolic process	GO_BiologicalProcess-Custom-GOA_17.06.2019_00h00	0.00123937	0.0532928	0.00123937	0.0173511	[5, 6, 7, 8]	Group03	6.42202	7	[AT2G17970, AT5G35430, DCP5, RH20, RRP4, SMG7, UBA2A]
GO:0006904	vesicle docking involved in exocytosis	GO_BiologicalProcess-Custom-GOA_17.06.2019_00h00	0.11917	0.11917	0.11917	0.11917	[3, 5, 6, 7, 8]	Group04	5	2	[EXO70D1, VPS11]
GO:0009228	thiamine biosynthetic process	GO_BiologicalProcess-Custom-GOA_17.06.2019_00h00	0.00582506	0.192227	0.00582506	0.0407754	[6, 7]	Group05	25	2	[AT5G32470, THI1]
GO:0009696	salicylic acid metabolic process	GO_BiologicalProcess-Custom-GOA_17.06.2019_00h00	0.00694737	0.215369	0.00694737	0.0347369	[3, 5, 7]	Group06	7.84314	4	[AT5G57580, MES10, POM1, UGT74F2]
GO:0010150	leaf senescence	GO_BiologicalProcess-Custom-GOA_17.06.2019_00h00	0.00203847	0.0835774	0.00203847	0.0244617	[4, 5, 6, 7, 8]	Group07	5.26316	8	[AT2G41060, AT3G15010, MMP, MPK6, OPR1, UBA2A, UGT76B1, YLS9]
GO:0030091	protein repair	GO_BiologicalProcess-Custom-GOA_17.06.2019_00h00	0.000852966	0.0375305	0.000852966	0.0127945	[5, 6]	Group08	13.7931	4	[DEG2, PIMT1, PSB27, VAR2]
GO:0031408	oxylipin biosynthetic process	GO_BiologicalProcess-Custom-GOA_17.06.2019_00h00	0.00524246	0.188728	0.00524246	0.0471821	[6, 7, 8, 9]	Group09	12.5	3	[OPR1, OPR2, PLA2A]
GO:0009064	glutamine family amino acid metabolic process	GO_BiologicalProcess-Custom-GOA_17.06.2019_00h00	0.00552858	0.1935	0.00552858	0.0442287	[5, 6, 8]	Group10	6.57895	5	[ABA2, AT-HF, AT5G12040, NAGK, NLP1]
GO:0009084	glutamine family amino acid biosynthetic process	GO_BiologicalProcess-Custom-GOA_17.06.2019_00h00	0.114286	0.228572	0.00552858	0.0442287	[6, 7, 8, 9]	Group10	5.12821	2	[ABA2, NAGK]
GO:0051607	defense response to virus	GO_BiologicalProcess-Custom-GOA_17.06.2019_00h00	2.98808e-05	0.0014044	2.98808e-05	0.000507973	[3, 4, 5, 6]	Group11	11.6667	7	[AGO1, AGO5, ARLA1C, MIPS2, NHL1, PLA2A, YLS9]
GO:0060145	viral gene silencing in virus induced gene silencing	GO_BiologicalProcess-Custom-GOA_17.06.2019_00h00	0.00214287	0.0857148	2.98808e-05	0.000507973	[4, 5, 6, 7, 8, 9]	Group11	40	2	[AGO1, AGO5]
GO:0009081	branched-chain amino acid metabolic process	GO_BiologicalProcess-Custom-GOA_17.06.2019_00h00	0.00316169	0.123306	0.00694018	0.0416411	[4, 5, 7]	Group12	9.7561	4	[AT3G23940, CHY1, ETFBETA, MCCA]
GO:1901606	alpha-amino acid catabolic process	GO_BiologicalProcess-Custom-GOA_17.06.2019_00h00	0.00924564	0.258878	0.00694018	0.0416411	[5, 6, 7, 8]	Group12	5.81395	5	[CHY1, ETFBETA, GLDP1, MCCA, PAL2]
GO:0006576	cellular biogenic amine metabolic process	GO_BiologicalProcess-Custom-GOA_17.06.2019_00h00	0.00493766	0.182693	0.00493766	0.0493766	[5, 6]	Group13	6.75676	5	[NLP1, NMT1, NodGS, PAO2, TSBtype2]
GO:0006595	polyamine metabolic process	GO_BiologicalProcess-Custom-GOA_17.06.2019_00h00	0.00658846	0.210831	0.00493766	0.0493766	[6, 7]	Group13	11.5385	3	[NLP1, NodGS, PAO2]
GO:0009072	aromatic amino acid family metabolic process	GO_BiologicalProcess-Custom-GOA_17.06.2019_00h00	0.00330452	0.125572	0.00330452	0.0363497	[4, 5, 7]	Group14	6.18557	6	[AT-HF, AT-IE, PAL2, SK1, TSBtype2, UGT74F2]
GO:0000105	histidine biosynthetic process	GO_BiologicalProcess-Custom-GOA_17.06.2019_00h00	0.0111096	0.28885	0.00330452	0.0363497	[5, 6, 7, 8, 9]	Group14	18.1818	2	[AT-HF, AT-IE]
GO:0016998	cell wall macromolecule catabolic process	GO_BiologicalProcess-Custom-GOA_17.06.2019_00h00	0.00560067	0.190423	0.00170306	0.0221398	[4, 5, 6]	Group15	8.33333	4	[AT5G10560, EP3, MAN6, POM1]
GO:0006032	chitin catabolic process	GO_BiologicalProcess-Custom-GOA_17.06.2019_00h00	0.00524246	0.188728	0.00170306	0.0221398	[5, 6, 7]	Group15	12.5	3	[ChiC, EP3, POM1]
GO:0019319	hexose biosynthetic process	GO_BiologicalProcess-Custom-GOA_17.06.2019_00h00	0.00812185	0.243656	0.00812185	0.0324874	[5, 6]	Group16	10.7143	3	[AT5G64380, HCEF1, UGE1]
GO:0042132	fructose 1,6-bisphosphate 1-phosphatase activity	GO_BiologicalProcess-Custom-GOA_17.06.2019_00h00	0.0012985	0.054537	0.00812185	0.0324874	[9]	Group16	50	2	[AT5G64380, HCEF1]
GO:0009112	nucleobase metabolic process	GO_BiologicalProcess-Custom-GOA_17.06.2019_00h00	0.000342271	0.0154022	0.000342271	0.00547634	[4, 5, 6]	Group17	12.1951	5	[BETA-UP, PYD2, TTL, UPP, XDH1]
GO:0046113	nucleobase catabolic process	GO_BiologicalProcess-Custom-GOA_17.06.2019_00h00	0.000256697	0.011808	0.000342271	0.00547634	[5, 6, 7]	Group17	33.3333	3	[BETA-UP, PYD2, XDH1]
GO:0019860	uracil metabolic process	GO_BiologicalProcess-Custom-GOA_17.06.2019_00h00	1.29216e-05	0.000620238	0.000342271	0.00547634	[4, 6, 7, 8]	Group17	75	3	[BETA-UP, PYD2, UPP]

## Sheet: String - Bio Process
Table S4 - String Bio Process. Biological process GO terms highlighted by the network interaction analysis done using the STRING database in the leaf proteins of Quercus variabilis afected during the first 16 hours after inoculation with Phytophthora cinnamomi.
#term ID	term description	observed gene count	background gene count	strength	false discovery rate	matching proteins in your network (IDs)	matching proteins in your network (labels)
GO:0008152	metabolic process	219	7962	0.27	4.29e-21	3702.AT1G02910.1,3702.AT1G03090.2,3702.AT1G03360.1,3702.AT1G03600.1,3702.AT1G03680.1,3702.AT1G04430.1,3702.AT1G04510.1,3702.AT1G05260.1,3702.AT1G05850.1,3702.AT1G06220.2,3702.AT1G07180.1,3702.AT1G07320.1,3702.AT1G07370.1,3702.AT1G09020.1,3702.AT1G12780.1,3702.AT1G13280.1,3702.AT1G15980.1,3702.AT1G16720.1,3702.AT1G19660.2,3702.AT1G21690.3,3702.AT1G26110.1,3702.AT1G26940.1,3702.AT1G30700.1,3702.AT1…	LPA1,MCCA,RRP4,PSB27,THM1,AT1G04430,MAC3A,RCI3,POM1,MEE5,NDA1,RPL4,PCNA1,SNF4,UGE1,AOC4,PnsB1,HCF173,AT1G19660,EMB1968,DCP5,AT1G26940,AT1G30700,GlcNA.1UT1,AT-IE,GBSS1,PGY2,EMB3003,AT1G45230,AGO1,ABA2,GLY3,RH20,HEMA1,RXF12,ATB2,CPSF73-I,AT1G61150,AT1G61790,T3P18.20,AT1G63770,CLPP3,FLN2,AMY3,MMP,MMZ2,LPR2,ATWHY2,ALDH10A8,ECH2,OPR1,OPR2,TY1,ADH1,SKIP,AT2G01690,AT2G01820,AT2G03550,ACO3,AT2G09990,THY-…
GO:0044237	cellular metabolic process	187	6729	0.27	7.62e-17	3702.AT1G02910.1,3702.AT1G03090.2,3702.AT1G03360.1,3702.AT1G03600.1,3702.AT1G04510.1,3702.AT1G05260.1,3702.AT1G05850.1,3702.AT1G06220.2,3702.AT1G07320.1,3702.AT1G07370.1,3702.AT1G09020.1,3702.AT1G12780.1,3702.AT1G13280.1,3702.AT1G15980.1,3702.AT1G16720.1,3702.AT1G19660.2,3702.AT1G21690.3,3702.AT1G26110.1,3702.AT1G26940.1,3702.AT1G31070.2,3702.AT1G31860.1,3702.AT1G32900.1,3702.AT1G33140.1,3702.AT1…	LPA1,MCCA,RRP4,PSB27,MAC3A,RCI3,POM1,MEE5,RPL4,PCNA1,SNF4,UGE1,AOC4,PnsB1,HCF173,AT1G19660,EMB1968,DCP5,AT1G26940,GlcNA.1UT1,AT-IE,GBSS1,PGY2,EMB3003,AT1G45230,AGO1,ABA2,GLY3,RH20,HEMA1,RXF12,CPSF73-I,AT1G61150,AT1G61790,T3P18.20,AT1G63770,CLPP3,FLN2,AMY3,MMZ2,ATWHY2,ALDH10A8,ECH2,OPR1,OPR2,ADH1,SKIP,AT2G01690,AT2G01820,ACO3,AT2G09990,THY-1,AT2G17970,MPK7,RPN1A,SK1,MIPS2,ACS4,AT2G24060,PLA2A,TTN7…
GO:0071704	organic substance metabolic process	186	6962	0.26	5.85e-15	3702.AT1G03090.2,3702.AT1G03360.1,3702.AT1G03600.1,3702.AT1G03680.1,3702.AT1G04510.1,3702.AT1G05850.1,3702.AT1G06220.2,3702.AT1G07320.1,3702.AT1G07370.1,3702.AT1G09020.1,3702.AT1G12780.1,3702.AT1G13280.1,3702.AT1G16720.1,3702.AT1G19660.2,3702.AT1G21690.3,3702.AT1G26110.1,3702.AT1G26940.1,3702.AT1G31070.2,3702.AT1G31860.1,3702.AT1G32900.1,3702.AT1G33140.1,3702.AT1G34430.1,3702.AT1G45230.1,3702.AT1…	MCCA,RRP4,PSB27,THM1,MAC3A,POM1,MEE5,RPL4,PCNA1,SNF4,UGE1,AOC4,HCF173,AT1G19660,EMB1968,DCP5,AT1G26940,GlcNA.1UT1,AT-IE,GBSS1,PGY2,EMB3003,AT1G45230,AGO1,ABA2,GLY3,RH20,HEMA1,RXF12,CPSF73-I,AT1G61150,AT1G61790,T3P18.20,AT1G63770,CLPP3,FLN2,AMY3,MMP,MMZ2,ATWHY2,ALDH10A8,ECH2,OPR1,OPR2,TY1,ADH1,SKIP,AT2G01690,AT2G01820,ACO3,AT2G09990,THY-1,AT2G17970,MPK7,RPN1A,SK1,MIPS2,ACS4,AT2G24060,ftsh4,PLA2A,T…
GO:0009987	cellular process	244	11004	0.18	3.05e-12	3702.AT1G02520.1,3702.AT1G02910.1,3702.AT1G03090.2,3702.AT1G03360.1,3702.AT1G03600.1,3702.AT1G03680.1,3702.AT1G04510.1,3702.AT1G04760.1,3702.AT1G05260.1,3702.AT1G05850.1,3702.AT1G06220.2,3702.AT1G07180.1,3702.AT1G07320.1,3702.AT1G07370.1,3702.AT1G09020.1,3702.AT1G12780.1,3702.AT1G13280.1,3702.AT1G15910.1,3702.AT1G15980.1,3702.AT1G16720.1,3702.AT1G19660.2,3702.AT1G21690.3,3702.AT1G24020.2,3702.AT1…	ABCB11,LPA1,MCCA,RRP4,PSB27,THM1,MAC3A,VAMP726,RCI3,POM1,MEE5,NDA1,RPL4,PCNA1,SNF4,UGE1,AOC4,FDM1,PnsB1,HCF173,AT1G19660,EMB1968,MLP423,DCP5,AT1G26940,INT2,GlcNA.1UT1,AT1G31730,AT-IE,GBSS1,PGY2,EMB3003,AT1G45230,AGO1,HIT1,GDC1,ABA2,AT1G53540,GLY3,RH20,HEMA1,RXF12,AT1G60970,CPSF73-I,AT1G61150,AT1G61790,LRX2,T3P18.20,AT1G63770,CLPP3,ABCG39,FLN2,AMY3,MMP,MMZ2,LPR2,ATWHY2,ALDH10A8,ECH2,OPR1,OPR2,TY1,…
GO:0044238	primary metabolic process	163	6374	0.24	1.56e-10	3702.AT1G03090.2,3702.AT1G03360.1,3702.AT1G03600.1,3702.AT1G04510.1,3702.AT1G05850.1,3702.AT1G06220.2,3702.AT1G07320.1,3702.AT1G07370.1,3702.AT1G09020.1,3702.AT1G12780.1,3702.AT1G16720.1,3702.AT1G19660.2,3702.AT1G21690.3,3702.AT1G26110.1,3702.AT1G26940.1,3702.AT1G31070.2,3702.AT1G31860.1,3702.AT1G32900.1,3702.AT1G33140.1,3702.AT1G34430.1,3702.AT1G45230.1,3702.AT1G48410.2,3702.AT1G52340.1,3702.AT1…	MCCA,RRP4,PSB27,MAC3A,POM1,MEE5,RPL4,PCNA1,SNF4,UGE1,HCF173,AT1G19660,EMB1968,DCP5,AT1G26940,GlcNA.1UT1,AT-IE,GBSS1,PGY2,EMB3003,AT1G45230,AGO1,ABA2,RH20,RXF12,CPSF73-I,AT1G61150,AT1G61790,T3P18.20,AT1G63770,CLPP3,FLN2,AMY3,MMP,MMZ2,ATWHY2,ECH2,OPR1,OPR2,SKIP,AT2G01690,AT2G01820,ACO3,AT2G09990,THY-1,AT2G17970,MPK7,RPN1A,SK1,MIPS2,ACS4,AT2G24060,ftsh4,PLA2A,TTN7,NLP1,VAR2,ARI7,CCT1,AT2G37220,PLDBE…
GO:0006807	nitrogen compound metabolic process	143	5335	0.26	3.73e-10	3702.AT1G03090.2,3702.AT1G03360.1,3702.AT1G03600.1,3702.AT1G04510.1,3702.AT1G05850.1,3702.AT1G06220.2,3702.AT1G07320.1,3702.AT1G07370.1,3702.AT1G09020.1,3702.AT1G12780.1,3702.AT1G16720.1,3702.AT1G19660.2,3702.AT1G21690.3,3702.AT1G26110.1,3702.AT1G26940.1,3702.AT1G31070.2,3702.AT1G31860.1,3702.AT1G33140.1,3702.AT1G34430.1,3702.AT1G45230.1,3702.AT1G48410.2,3702.AT1G52340.1,3702.AT1G53580.1,3702.AT1…	MCCA,RRP4,PSB27,MAC3A,POM1,MEE5,RPL4,PCNA1,SNF4,UGE1,HCF173,AT1G19660,EMB1968,DCP5,AT1G26940,GlcNA.1UT1,AT-IE,PGY2,EMB3003,AT1G45230,AGO1,ABA2,GLY3,RH20,HEMA1,CPSF73-I,AT1G61150,AT1G61790,AT1G63770,CLPP3,FLN2,MMP,MMZ2,ATWHY2,ALDH10A8,SKIP,AT2G01820,AT2G09990,THY-1,AT2G17970,MPK7,RPN1A,SK1,ACS4,AT2G24060,ftsh4,TTN7,NLP1,VAR2,ARI7,CCT1,AT2G37220,PAO2,MPK6,UGT74F2,DEG2,CYP38,scpl25,CYSD1,AT3G05350,E…
GO:0044249	cellular biosynthetic process	81	2275	0.38	6.98e-10	3702.AT1G05850.1,3702.AT1G07320.1,3702.AT1G07370.1,3702.AT1G12780.1,3702.AT1G13280.1,3702.AT1G16720.1,3702.AT1G21690.3,3702.AT1G31070.2,3702.AT1G31860.1,3702.AT1G32900.1,3702.AT1G33140.1,3702.AT1G52340.1,3702.AT1G58290.1,3702.AT1G61790.1,3702.AT1G62640.1,3702.AT1G69200.1,3702.AT1G74920.1,3702.AT1G76680.2,3702.AT1G76690.1,3702.AT2G01690.2,3702.AT2G09990.1,3702.AT2G16370.1,3702.AT2G21940.4,3702.AT2…	POM1,RPL4,PCNA1,UGE1,AOC4,HCF173,EMB1968,GlcNA.1UT1,AT-IE,GBSS1,PGY2,ABA2,HEMA1,AT1G61790,T3P18.20,FLN2,ALDH10A8,OPR1,OPR2,AT2G01690,AT2G09990,THY-1,SK1,MIPS2,ACS4,AT2G24060,PLA2A,NLP1,COQ3,CCT1,IRX12,AT2G41060,MPK6,CYSD1,TGA6,AT3G12900,AT3G15010,AT3G23940,AT3G25830.1,RPL12-A,RPL9,GLDH,CDC2,AT3G52580,PAL2,UPP,HCEF1,UBA2A,NAGK,NRPB8B,PANB2,AT4G01310,AT4G11120,PDS3,HAP6,AT4G26220,AT-HF,AT4G29410,AT…
GO:1901576	organic substance biosynthetic process	82	2363	0.37	1.56e-09	3702.AT1G05850.1,3702.AT1G07320.1,3702.AT1G07370.1,3702.AT1G12780.1,3702.AT1G13280.1,3702.AT1G16720.1,3702.AT1G21690.3,3702.AT1G31070.2,3702.AT1G31860.1,3702.AT1G32900.1,3702.AT1G33140.1,3702.AT1G52340.1,3702.AT1G58290.1,3702.AT1G61790.1,3702.AT1G62640.1,3702.AT1G69200.1,3702.AT1G74920.1,3702.AT1G76680.2,3702.AT1G76690.1,3702.AT2G01690.2,3702.AT2G09990.1,3702.AT2G16370.1,3702.AT2G21940.4,3702.AT2…	POM1,RPL4,PCNA1,UGE1,AOC4,HCF173,EMB1968,GlcNA.1UT1,AT-IE,GBSS1,PGY2,ABA2,HEMA1,AT1G61790,T3P18.20,FLN2,ALDH10A8,OPR1,OPR2,AT2G01690,AT2G09990,THY-1,SK1,MIPS2,ACS4,AT2G24060,PLA2A,NLP1,COQ3,CCT1,IRX12,AT2G41060,MPK6,CYSD1,TGA6,AT3G12900,AT3G15010,AT3G23940,AT3G25830.1,RPL12-A,RPL9,GLDH,CDC2,AT3G52580,PAL2,UPP,HCEF1,UBA2A,NAGK,NRPB8B,PANB2,CP12-2,AT4G01310,AT4G11120,PDS3,HAP6,AT4G26220,AT-HF,AT4G2…
GO:0009058	biosynthetic process	84	2480	0.36	2.38e-09	3702.AT1G05850.1,3702.AT1G07320.1,3702.AT1G07370.1,3702.AT1G12780.1,3702.AT1G13280.1,3702.AT1G16720.1,3702.AT1G21690.3,3702.AT1G31070.2,3702.AT1G31860.1,3702.AT1G32900.1,3702.AT1G33140.1,3702.AT1G52340.1,3702.AT1G58290.1,3702.AT1G61790.1,3702.AT1G62640.1,3702.AT1G69200.1,3702.AT1G74920.1,3702.AT1G76680.2,3702.AT1G76690.1,3702.AT2G01690.2,3702.AT2G09990.1,3702.AT2G16370.1,3702.AT2G21940.4,3702.AT2…	POM1,RPL4,PCNA1,UGE1,AOC4,HCF173,EMB1968,GlcNA.1UT1,AT-IE,GBSS1,PGY2,ABA2,HEMA1,AT1G61790,T3P18.20,FLN2,ALDH10A8,OPR1,OPR2,AT2G01690,AT2G09990,THY-1,SK1,MIPS2,ACS4,AT2G24060,PLA2A,NLP1,COQ3,CCT1,IRX12,AT2G41060,MPK6,CYSD1,TGA6,AT3G12900,AT3G15010,AT3G23940,AT3G25830.1,RPL12-A,RPL9,GLDH,CDC2,YLS2,AT3G52580,PAL2,UPP,HCEF1,UBA2A,NAGK,AT3G58180,NRPB8B,PANB2,CP12-2,AT4G01310,AT4G11120,PDS3,HAP6,AT4G26…
GO:0009056	catabolic process	63	1576	0.43	3.28e-09	3702.AT1G03090.2,3702.AT1G03360.1,3702.AT1G05260.1,3702.AT1G05850.1,3702.AT1G26110.1,3702.AT1G34430.1,3702.AT1G55150.1,3702.AT1G58370.1,3702.AT1G61150.1,3702.AT1G63770.5,3702.AT1G66670.1,3702.AT1G69830.1,3702.AT1G70170.1,3702.AT1G76150.1,3702.AT1G77120.1,3702.AT2G03550.1,3702.AT2G17970.1,3702.AT2G20580.1,3702.AT2G26560.1,3702.AT2G30950.1,3702.AT2G31510.1,3702.AT2G38080.1,3702.AT2G41480.1,3702.AT2…	MCCA,RRP4,RCI3,POM1,DCP5,EMB3003,RH20,RXF12,AT1G61150,AT1G63770,CLPP3,AMY3,MMP,ECH2,ADH1,AT2G03550,AT2G17970,RPN1A,PLA2A,VAR2,ARI7,IRX12,AT2G41480,PLDBETA1,PAO2,AT2G45220,DEG2,AT3G01190,scpl25,PLC2,UGT71B6,PBD1,AT3G52960,PAL2,EP3,BIGYIN,SIP2,scpl40,TL29,AT4G13710,NCED4,ChiC,GLDP1,XDH1,RD19,AT5G06730,LAC14,EMB2107,AT5G10560,PYD2,CXE17,SMG7,AT5G19890,ATGWD3,OXP1,ETFBETA,BGLU13,AT5G45670,PNG1,GH9A1,…
GO:1901564	organonitrogen compound metabolic process	113	4053	0.27	2.4e-08	3702.AT1G03090.2,3702.AT1G03600.1,3702.AT1G04510.1,3702.AT1G05850.1,3702.AT1G07320.1,3702.AT1G09020.1,3702.AT1G16720.1,3702.AT1G19660.2,3702.AT1G26940.1,3702.AT1G31860.1,3702.AT1G33140.1,3702.AT1G34430.1,3702.AT1G52340.1,3702.AT1G53580.1,3702.AT1G58290.1,3702.AT1G61150.1,3702.AT1G61790.1,3702.AT1G63770.5,3702.AT1G66670.1,3702.AT1G70170.1,3702.AT1G70660.1,3702.AT1G74920.1,3702.AT2G01820.1,3702.AT2…	MCCA,PSB27,MAC3A,POM1,RPL4,SNF4,HCF173,AT1G19660,AT1G26940,AT-IE,PGY2,EMB3003,ABA2,GLY3,HEMA1,AT1G61150,AT1G61790,AT1G63770,CLPP3,MMP,MMZ2,ALDH10A8,AT2G01820,AT2G09990,THY-1,MPK7,RPN1A,SK1,ACS4,AT2G24060,ftsh4,NLP1,VAR2,ARI7,CCT1,PAO2,MPK6,UGT74F2,DEG2,CYP38,scpl25,CYSD1,AT3G05350,ENGase85B,CERK1,PBD1,AT3G23940,RPL12-A,RPL9,PIMT1,CDC2,AT3G50845,FER,AT3G52580,PAL2,UPP,AT3G54360,EP3,GSTL2,ROC2,HIT3…
GO:0044248	cellular catabolic process	50	1167	0.46	6.94e-08	3702.AT1G03090.2,3702.AT1G03360.1,3702.AT1G05260.1,3702.AT1G05850.1,3702.AT1G26110.1,3702.AT1G55150.1,3702.AT1G58370.1,3702.AT1G61150.1,3702.AT1G63770.5,3702.AT1G66670.1,3702.AT1G69830.1,3702.AT1G76150.1,3702.AT1G77120.1,3702.AT2G17970.1,3702.AT2G20580.1,3702.AT2G30950.1,3702.AT2G31510.1,3702.AT2G38080.1,3702.AT2G41480.1,3702.AT2G42010.1,3702.AT3G01190.1,3702.AT3G02110.1,3702.AT3G21780.1,3702.AT3…	MCCA,RRP4,RCI3,POM1,DCP5,RH20,RXF12,AT1G61150,AT1G63770,CLPP3,AMY3,ECH2,ADH1,AT2G17970,RPN1A,VAR2,ARI7,IRX12,AT2G41480,PLDBETA1,AT3G01190,scpl25,UGT71B6,PBD1,AT3G52960,PAL2,EP3,BIGYIN,scpl40,TL29,NCED4,GLDP1,XDH1,RD19,AT5G06730,LAC14,EMB2107,AT5G10560,PYD2,SMG7,AT5G19890,ATGWD3,OXP1,ETFBETA,BGLU13,PNG1,GH9A1,At5g58220,BETA-UP,CHY1
GO:0034641	cellular nitrogen compound metabolic process	78	2435	0.34	1.72e-07	3702.AT1G03360.1,3702.AT1G04510.1,3702.AT1G06220.2,3702.AT1G07320.1,3702.AT1G07370.1,3702.AT1G12780.1,3702.AT1G16720.1,3702.AT1G19660.2,3702.AT1G21690.3,3702.AT1G26110.1,3702.AT1G31070.2,3702.AT1G31860.1,3702.AT1G33140.1,3702.AT1G34430.1,3702.AT1G45230.1,3702.AT1G48410.2,3702.AT1G53580.1,3702.AT1G55150.1,3702.AT1G58290.1,3702.AT1G61010.2,3702.AT1G63770.5,3702.AT1G69200.1,3702.AT1G70660.1,3702.AT1…	RRP4,MAC3A,MEE5,RPL4,PCNA1,UGE1,HCF173,AT1G19660,EMB1968,DCP5,GlcNA.1UT1,AT-IE,PGY2,EMB3003,AT1G45230,AGO1,GLY3,RH20,HEMA1,CPSF73-I,AT1G63770,FLN2,MMZ2,ATWHY2,ALDH10A8,SKIP,AT2G09990,THY-1,AT2G17970,AT2G24060,TTN7,NLP1,AT2G37220,PAO2,MPK6,TGA6,AT3G15010,RPL12-A,RPL9,AT3G52580,UPP,SCL30,HIT3,NRPB8B,PANB2,AT3G62870,RH8,AT4G01310,AT4G11120,FIB2,AT-HF,AT4G29410,RUXF,AT4G31180,XDH1,AT4G35160,NAPRT1,HE…
GO:0006950	response to stress	91	3081	0.3	2.04e-07	3702.AT1G03680.1,3702.AT1G04510.1,3702.AT1G05260.1,3702.AT1G05850.1,3702.AT1G07370.1,3702.AT1G07530.1,3702.AT1G09020.1,3702.AT1G14870.1,3702.AT1G21690.3,3702.AT1G24020.2,3702.AT1G48410.2,3702.AT1G50500.2,3702.AT1G52340.1,3702.AT1G53540.1,3702.AT1G66950.1,3702.AT1G70170.1,3702.AT1G70660.1,3702.AT1G71040.1,3702.AT1G71260.1,3702.AT1G74920.1,3702.AT1G76690.1,3702.AT1G77120.1,3702.AT1G77180.2,3702.AT2…	THM1,MAC3A,RCI3,POM1,PCNA1,SCL14,SNF4,PCR2,EMB1968,MLP423,AGO1,HIT1,ABA2,AT1G53540,ABCG39,MMP,MMZ2,LPR2,ATWHY2,ALDH10A8,OPR2,ADH1,SKIP,PUX2,ACO3,MPK7,RPN1A,MIPS2,PLA2A,TTN7,AGO5,YLS9,AT2G37220,AT2G41060,AT2G41480,PLDBETA1,MPK6,AT2G45220,AT3G01190,CYP38,CITRX,PLC2,AT3G10190,UGT76B1,NHL1,AT3G15010,CERK1,UGT71B6,AT3G23940,PIMT1,CDC2,ARLA1C,MES10,RHD4,FER,AT3G52960,PAL2,UPP,HCEF1,EP3,SCL30,UBA2A,SIP2…
GO:1901566	organonitrogen compound biosynthetic process	48	1168	0.44	5.34e-07	3702.AT1G07320.1,3702.AT1G16720.1,3702.AT1G31860.1,3702.AT1G33140.1,3702.AT1G52340.1,3702.AT1G58290.1,3702.AT1G61790.1,3702.AT1G74920.1,3702.AT2G09990.1,3702.AT2G16370.1,3702.AT2G21940.4,3702.AT2G22810.1,3702.AT2G24060.1,3702.AT2G27450.2,3702.AT2G32260.1,3702.AT2G43790.1,3702.AT3G04940.1,3702.AT3G23940.1,3702.AT3G27830.1,3702.AT3G44890.1,3702.AT3G52580.1,3702.AT3G53900.2,3702.AT3G57560.1,3702.AT3…	RPL4,HCF173,AT-IE,PGY2,ABA2,HEMA1,AT1G61790,ALDH10A8,AT2G09990,THY-1,SK1,ACS4,AT2G24060,NLP1,CCT1,MPK6,CYSD1,AT3G23940,RPL12-A,RPL9,AT3G52580,UPP,NAGK,PANB2,AT4G01310,AT4G11120,HAP6,AT-HF,AT4G29410,AT4G31180,AT4G35160,NAPRT1,HEMC,AT5G08650,AT5G11880,PYD2,EMB3137,NIC3,AT5G27410,AT5G32470,CAC2,AT5G35530,AT5G39850,THI1,NMT1,At5g58220,AT5G59240,BETA-UP
GO:1901575	organic substance catabolic process	52	1353	0.41	8.4e-07	3702.AT1G03090.2,3702.AT1G03360.1,3702.AT1G05850.1,3702.AT1G26110.1,3702.AT1G34430.1,3702.AT1G55150.1,3702.AT1G58370.1,3702.AT1G61150.1,3702.AT1G63770.5,3702.AT1G66670.1,3702.AT1G69830.1,3702.AT1G76150.1,3702.AT1G77120.1,3702.AT2G17970.1,3702.AT2G20580.1,3702.AT2G26560.1,3702.AT2G30950.1,3702.AT2G31510.1,3702.AT2G38080.1,3702.AT2G42010.1,3702.AT2G43020.1,3702.AT2G45220.1,3702.AT2G47940.1,3702.AT3…	MCCA,RRP4,POM1,DCP5,EMB3003,RH20,RXF12,AT1G61150,AT1G63770,CLPP3,AMY3,ECH2,ADH1,AT2G17970,RPN1A,PLA2A,VAR2,ARI7,IRX12,PLDBETA1,PAO2,AT2G45220,DEG2,scpl25,PLC2,UGT71B6,PBD1,PAL2,EP3,SIP2,scpl40,AT4G13710,NCED4,ChiC,GLDP1,XDH1,RD19,LAC14,EMB2107,AT5G10560,PYD2,SMG7,ATGWD3,OXP1,ETFBETA,BGLU13,AT5G45670,PNG1,GH9A1,At5g58220,BETA-UP,CHY1
GO:0044281	small molecule metabolic process	55	1509	0.39	1.53e-06	3702.AT1G03090.2,3702.AT1G03680.1,3702.AT1G12780.1,3702.AT1G13280.1,3702.AT1G31070.2,3702.AT1G31860.1,3702.AT1G34430.1,3702.AT1G52340.1,3702.AT1G62640.1,3702.AT1G76150.1,3702.AT1G76680.2,3702.AT1G76690.1,3702.AT1G76760.1,3702.AT1G77120.1,3702.AT2G05710.1,3702.AT2G16370.1,3702.AT2G21940.4,3702.AT2G22240.1,3702.AT2G22810.1,3702.AT2G26560.1,3702.AT2G27450.2,3702.AT2G30920.1,3702.AT2G43820.1,3702.AT3…	MCCA,THM1,UGE1,AOC4,GlcNA.1UT1,AT-IE,EMB3003,ABA2,T3P18.20,ECH2,OPR1,OPR2,TY1,ADH1,ACO3,THY-1,SK1,MIPS2,ACS4,PLA2A,NLP1,COQ3,UGT74F2,CYSD1,UGT71B6,AT3G23940,GLDH,MES10,PAL2,UPP,HCEF1,HIT3,NAGK,PANB2,AT-HF,AT4G31180,GLDP1,AT4G33670,XDH1,NAPRT1,AT5G11880,AT5G12040,PYD2,PBS3,AKINBETA1,NIC3,AT5G27410,AT5G32470,CAC2,ETFBETA,BGLU13,THI1,At5g58220,BETA-UP,CHY1
GO:0006725	cellular aromatic compound metabolic process	67	2137	0.33	7.43e-06	3702.AT1G03360.1,3702.AT1G04510.1,3702.AT1G06220.2,3702.AT1G07370.1,3702.AT1G12780.1,3702.AT1G19660.2,3702.AT1G21690.3,3702.AT1G26110.1,3702.AT1G31070.2,3702.AT1G31860.1,3702.AT1G34430.1,3702.AT1G45230.1,3702.AT1G48410.2,3702.AT1G55150.1,3702.AT1G58290.1,3702.AT1G61010.2,3702.AT1G69200.1,3702.AT1G70660.1,3702.AT1G71260.1,3702.AT1G77180.2,3702.AT2G09990.1,3702.AT2G16370.1,3702.AT2G17970.1,3702.AT2…	RRP4,MAC3A,MEE5,PCNA1,UGE1,AT1G19660,EMB1968,DCP5,GlcNA.1UT1,AT-IE,EMB3003,AT1G45230,AGO1,RH20,HEMA1,CPSF73-I,FLN2,MMZ2,ATWHY2,SKIP,AT2G09990,THY-1,AT2G17970,SK1,TTN7,AT2G37220,IRX12,MPK6,UGT74F2,TGA6,AT3G12900,AT3G15010,MES10,AT3G52580,PAL2,UPP,SCL30,HIT3,NRPB8B,AT3G62870,RH8,FIB2,AT4G26220,AT-HF,RUXF,AT4G31180,XDH1,AT4G35160,NAPRT1,HEMC,LAC14,AT5G12190,PYD2,PBS3,UGT78D2,SMG7,NIC3,AT5G32470,CAC2…
GO:0019752	carboxylic acid metabolic process	38	896	0.46	1.41e-05	3702.AT1G03090.2,3702.AT1G13280.1,3702.AT1G31860.1,3702.AT1G34430.1,3702.AT1G52340.1,3702.AT1G62640.1,3702.AT1G76150.1,3702.AT1G76680.2,3702.AT1G76690.1,3702.AT2G05710.1,3702.AT2G16370.1,3702.AT2G21940.4,3702.AT2G22810.1,3702.AT2G26560.1,3702.AT2G27450.2,3702.AT2G43820.1,3702.AT3G04940.1,3702.AT3G21780.1,3702.AT3G23940.1,3702.AT3G47930.1,3702.AT3G50440.1,3702.AT3G53260.1,3702.AT3G57560.1,3702.AT3…	MCCA,AOC4,AT-IE,EMB3003,ABA2,T3P18.20,ECH2,OPR1,OPR2,ACO3,THY-1,SK1,ACS4,PLA2A,NLP1,UGT74F2,CYSD1,UGT71B6,AT3G23940,GLDH,MES10,PAL2,NAGK,PANB2,AT-HF,AT4G31180,GLDP1,AT4G33670,AT5G11880,AT5G12040,PYD2,PBS3,AKINBETA1,AT5G27410,CAC2,ETFBETA,BETA-UP,CHY1
GO:1901360	organic cyclic compound metabolic process	68	2229	0.31	1.45e-05	3702.AT1G03360.1,3702.AT1G04510.1,3702.AT1G06220.2,3702.AT1G07370.1,3702.AT1G12780.1,3702.AT1G19660.2,3702.AT1G21690.3,3702.AT1G26110.1,3702.AT1G31070.2,3702.AT1G31860.1,3702.AT1G34430.1,3702.AT1G45230.1,3702.AT1G48410.2,3702.AT1G52340.1,3702.AT1G55150.1,3702.AT1G58290.1,3702.AT1G61010.2,3702.AT1G69200.1,3702.AT1G70660.1,3702.AT1G71260.1,3702.AT1G77180.2,3702.AT2G09990.1,3702.AT2G16370.1,3702.AT2…	RRP4,MAC3A,MEE5,PCNA1,UGE1,AT1G19660,EMB1968,DCP5,GlcNA.1UT1,AT-IE,EMB3003,AT1G45230,AGO1,ABA2,RH20,HEMA1,CPSF73-I,FLN2,MMZ2,ATWHY2,SKIP,AT2G09990,THY-1,AT2G17970,SK1,TTN7,AT2G37220,IRX12,MPK6,UGT74F2,TGA6,AT3G12900,AT3G15010,MES10,AT3G52580,PAL2,UPP,SCL30,HIT3,NRPB8B,AT3G62870,RH8,FIB2,AT4G26220,AT-HF,RUXF,AT4G31180,XDH1,AT4G35160,NAPRT1,HEMC,LAC14,AT5G12190,PYD2,PBS3,UGT78D2,SMG7,NIC3,AT5G32470…
GO:0055114	oxidation-reduction process	49	1369	0.38	1.85e-05	3702.AT1G03680.1,3702.AT1G05260.1,3702.AT1G07180.1,3702.AT1G15980.1,3702.AT1G30700.1,3702.AT1G52340.1,3702.AT1G53580.1,3702.AT1G58290.1,3702.AT1G60710.1,3702.AT1G71040.1,3702.AT1G74920.1,3702.AT1G76150.1,3702.AT1G76680.2,3702.AT1G76690.1,3702.AT1G76760.1,3702.AT1G77120.1,3702.AT2G05710.1,3702.AT2G16370.1,3702.AT2G17970.1,3702.AT2G38080.1,3702.AT2G41480.1,3702.AT2G43020.1,3702.AT2G47140.1,3702.AT3…	THM1,RCI3,NDA1,PnsB1,AT1G30700,ABA2,GLY3,HEMA1,ATB2,LPR2,ALDH10A8,ECH2,OPR1,OPR2,TY1,ADH1,ACO3,THY-1,AT2G17970,IRX12,AT2G41480,PAO2,SDR5,AT3G01190,CITRX,AT3G12900,GLDH,ALDH2B4,AT3G52960,HCEF1,AT3G58180,TL29,CYTC-2,PDS3,FdC1,NCED4,GLDP1,AT4G33670,XDH1,HCF164,NdhM,AT5G05320,AT5G06730,LAC14,AT5G18900,AT5G19890,ETFBETA,AT5G51970,AOX2
GO:0006082	organic acid metabolic process	40	1028	0.42	4.74e-05	3702.AT1G03090.2,3702.AT1G13280.1,3702.AT1G31860.1,3702.AT1G34430.1,3702.AT1G52340.1,3702.AT1G62640.1,3702.AT1G76150.1,3702.AT1G76680.2,3702.AT1G76690.1,3702.AT2G05710.1,3702.AT2G16370.1,3702.AT2G21940.4,3702.AT2G22810.1,3702.AT2G26560.1,3702.AT2G27450.2,3702.AT2G43820.1,3702.AT3G04940.1,3702.AT3G21780.1,3702.AT3G23940.1,3702.AT3G47930.1,3702.AT3G50440.1,3702.AT3G53260.1,3702.AT3G57560.1,3702.AT3…	MCCA,AOC4,AT-IE,EMB3003,ABA2,T3P18.20,ECH2,OPR1,OPR2,ACO3,THY-1,SK1,ACS4,PLA2A,NLP1,UGT74F2,CYSD1,UGT71B6,AT3G23940,GLDH,MES10,PAL2,NAGK,PANB2,AT-HF,AT4G31180,GLDP1,AT4G33670,AT5G11880,AT5G12040,PYD2,PBS3,AKINBETA1,AT5G27410,CAC2,ETFBETA,BGLU13,At5g58220,BETA-UP,CHY1
GO:0044283	small molecule biosynthetic process	29	619	0.5	8.92e-05	3702.AT1G13280.1,3702.AT1G31860.1,3702.AT1G52340.1,3702.AT1G62640.1,3702.AT1G76680.2,3702.AT1G76690.1,3702.AT2G16370.1,3702.AT2G21940.4,3702.AT2G22240.1,3702.AT2G22810.1,3702.AT2G26560.1,3702.AT2G30920.1,3702.AT3G04940.1,3702.AT3G23940.1,3702.AT3G47930.1,3702.AT3G53260.1,3702.AT3G54050.1,3702.AT3G57560.1,3702.AT3G61530.2,3702.AT4G26900.1,3702.AT4G33670.1,3702.AT5G11880.1,3702.AT5G12200.1,3702.AT5…	AOC4,AT-IE,ABA2,T3P18.20,OPR1,OPR2,THY-1,SK1,MIPS2,ACS4,PLA2A,COQ3,CYSD1,AT3G23940,GLDH,PAL2,HCEF1,NAGK,PANB2,AT-HF,AT4G33670,AT5G11880,PYD2,AKINBETA1,AT5G27410,AT5G32470,CAC2,THI1,BETA-UP
GO:0043436	oxoacid metabolic process	39	1019	0.41	9.68e-05	3702.AT1G03090.2,3702.AT1G13280.1,3702.AT1G31860.1,3702.AT1G34430.1,3702.AT1G52340.1,3702.AT1G62640.1,3702.AT1G76150.1,3702.AT1G76680.2,3702.AT1G76690.1,3702.AT2G05710.1,3702.AT2G16370.1,3702.AT2G21940.4,3702.AT2G22810.1,3702.AT2G26560.1,3702.AT2G27450.2,3702.AT2G43820.1,3702.AT3G04940.1,3702.AT3G21780.1,3702.AT3G23940.1,3702.AT3G47930.1,3702.AT3G50440.1,3702.AT3G53260.1,3702.AT3G57560.1,3702.AT3…	MCCA,AOC4,AT-IE,EMB3003,ABA2,T3P18.20,ECH2,OPR1,OPR2,ACO3,THY-1,SK1,ACS4,PLA2A,NLP1,UGT74F2,CYSD1,UGT71B6,AT3G23940,GLDH,MES10,PAL2,NAGK,PANB2,AT-HF,AT4G31180,GLDP1,AT4G33670,AT5G11880,AT5G12040,PYD2,PBS3,AKINBETA1,AT5G27410,CAC2,ETFBETA,BGLU13,BETA-UP,CHY1
GO:0046394	carboxylic acid biosynthetic process	24	468	0.54	0.00022	3702.AT1G13280.1,3702.AT1G31860.1,3702.AT1G52340.1,3702.AT1G62640.1,3702.AT1G76680.2,3702.AT1G76690.1,3702.AT2G16370.1,3702.AT2G21940.4,3702.AT2G22810.1,3702.AT2G26560.1,3702.AT3G04940.1,3702.AT3G23940.1,3702.AT3G47930.1,3702.AT3G53260.1,3702.AT3G57560.1,3702.AT3G61530.2,3702.AT4G26900.1,3702.AT4G33670.1,3702.AT5G11880.1,3702.AT5G12200.1,3702.AT5G21170.2,3702.AT5G27410.2,3702.AT5G35360.3,3702.AT5…	AOC4,AT-IE,ABA2,T3P18.20,OPR1,OPR2,THY-1,SK1,ACS4,PLA2A,CYSD1,AT3G23940,GLDH,PAL2,NAGK,PANB2,AT-HF,AT4G33670,AT5G11880,PYD2,AKINBETA1,AT5G27410,CAC2,BETA-UP
GO:0044271	cellular nitrogen compound biosynthetic process	39	1068	0.39	0.00027	3702.AT1G07320.1,3702.AT1G07370.1,3702.AT1G12780.1,3702.AT1G16720.1,3702.AT1G31070.2,3702.AT1G33140.1,3702.AT1G58290.1,3702.AT1G69200.1,3702.AT1G74920.1,3702.AT2G09990.1,3702.AT2G16370.1,3702.AT2G24060.1,3702.AT2G27450.2,3702.AT2G43790.1,3702.AT3G12250.4,3702.AT3G27830.1,3702.AT3G44890.1,3702.AT3G52580.1,3702.AT3G53900.2,3702.AT3G59600.1,3702.AT3G61530.2,3702.AT4G01310.1,3702.AT4G11120.1,3702.AT4…	RPL4,PCNA1,UGE1,HCF173,GlcNA.1UT1,PGY2,HEMA1,FLN2,ALDH10A8,AT2G09990,THY-1,AT2G24060,NLP1,MPK6,TGA6,RPL12-A,RPL9,AT3G52580,UPP,NRPB8B,PANB2,AT4G01310,AT4G11120,AT4G29410,AT4G31180,AT4G35160,NAPRT1,HEMC,AT5G08650,EMB3137,SMG7,NIC3,AT5G32470,CAC2,AT5G35530,AT5G39850,THI1,At5g58220,AT5G59240
GO:0006520	cellular amino acid metabolic process	21	374	0.58	0.00028	3702.AT1G03090.2,3702.AT1G31860.1,3702.AT1G52340.1,3702.AT2G21940.4,3702.AT2G22810.1,3702.AT2G27450.2,3702.AT2G43820.1,3702.AT3G04940.1,3702.AT3G23940.1,3702.AT3G53260.1,3702.AT3G57560.1,3702.AT4G26900.1,3702.AT4G31180.1,3702.AT4G33010.1,3702.AT5G11880.1,3702.AT5G12040.1,3702.AT5G12200.1,3702.AT5G27410.2,3702.AT5G43430.1,3702.AT5G64370.1,3702.AT5G65940.1	MCCA,AT-IE,ABA2,SK1,ACS4,NLP1,UGT74F2,CYSD1,AT3G23940,PAL2,NAGK,AT-HF,AT4G31180,GLDP1,AT5G11880,AT5G12040,PYD2,AT5G27410,ETFBETA,BETA-UP,CHY1
GO:0046483	heterocycle metabolic process	59	2022	0.29	0.00043	3702.AT1G03360.1,3702.AT1G04510.1,3702.AT1G06220.2,3702.AT1G07370.1,3702.AT1G12780.1,3702.AT1G19660.2,3702.AT1G21690.3,3702.AT1G26110.1,3702.AT1G31070.2,3702.AT1G31860.1,3702.AT1G34430.1,3702.AT1G45230.1,3702.AT1G48410.2,3702.AT1G52340.1,3702.AT1G55150.1,3702.AT1G58290.1,3702.AT1G61010.2,3702.AT1G69200.1,3702.AT1G70660.1,3702.AT1G71260.1,3702.AT1G77180.2,3702.AT2G09990.1,3702.AT2G16370.1,3702.AT2…	RRP4,MAC3A,MEE5,PCNA1,UGE1,AT1G19660,EMB1968,DCP5,GlcNA.1UT1,AT-IE,EMB3003,AT1G45230,AGO1,ABA2,RH20,HEMA1,CPSF73-I,FLN2,MMZ2,ATWHY2,SKIP,AT2G09990,THY-1,AT2G17970,TTN7,AT2G37220,MPK6,TGA6,AT3G12900,AT3G15010,AT3G52580,UPP,SCL30,HIT3,NRPB8B,AT3G62870,RH8,FIB2,AT-HF,RUXF,AT4G31180,XDH1,AT4G35160,NAPRT1,HEMC,AT5G12190,PYD2,SMG7,NIC3,AT5G32470,CAC2,U2AF35B,ETFBETA,CPSF160,THI1,At5g58220,AT5G59240,PRH…
GO:0010467	gene expression	42	1235	0.36	0.00052	3702.AT1G03360.1,3702.AT1G04510.1,3702.AT1G06220.2,3702.AT1G07320.1,3702.AT1G12780.1,3702.AT1G16720.1,3702.AT1G26110.1,3702.AT1G33140.1,3702.AT1G45230.1,3702.AT1G55150.1,3702.AT1G61010.2,3702.AT1G69200.1,3702.AT1G77180.2,3702.AT2G09990.1,3702.AT2G24060.1,3702.AT2G37220.1,3702.AT3G12250.4,3702.AT3G15010.2,3702.AT3G27830.1,3702.AT3G44890.1,3702.AT3G50845.1,3702.AT3G52580.1,3702.AT3G55460.1,3702.AT3…	RRP4,MAC3A,MEE5,RPL4,UGE1,HCF173,DCP5,PGY2,AT1G45230,RH20,CPSF73-I,FLN2,SKIP,AT2G09990,AT2G24060,AT2G37220,TGA6,AT3G15010,RPL12-A,RPL9,AT3G50845,AT3G52580,SCL30,AT3G58180,NRPB8B,AT3G62870,RH8,AT4G01310,AT4G11120,FIB2,AT4G29410,RUXF,AT4G31180,AT5G08650,AT5G12190,AT5G13780,EMB3137,AT5G35530,AT5G39850,U2AF35B,CPSF160,AT5G59240
GO:0050896	response to stimulus	116	5174	0.18	0.00097	3702.AT1G03600.1,3702.AT1G03680.1,3702.AT1G04510.1,3702.AT1G05260.1,3702.AT1G05850.1,3702.AT1G07180.1,3702.AT1G07370.1,3702.AT1G07530.1,3702.AT1G09020.1,3702.AT1G14870.1,3702.AT1G21690.3,3702.AT1G24020.2,3702.AT1G48410.2,3702.AT1G50500.2,3702.AT1G50900.1,3702.AT1G52340.1,3702.AT1G53540.1,3702.AT1G60710.1,3702.AT1G66950.1,3702.AT1G70170.1,3702.AT1G70660.1,3702.AT1G71040.1,3702.AT1G71260.1,3702.AT1…	PSB27,THM1,MAC3A,RCI3,POM1,NDA1,PCNA1,SCL14,SNF4,PCR2,EMB1968,MLP423,AGO1,HIT1,GDC1,ABA2,AT1G53540,ATB2,ABCG39,MMP,MMZ2,LPR2,ATWHY2,ALDH10A8,OPR2,ADH1,SKIP,PUX2,AT2G01820,ACO3,MPK7,RPN1A,MIPS2,ARF3,PLA2A,TTN7,AGO5,VAR2,BLH1,YLS9,AT2G37220,AT2G41060,AT2G41480,PLDBETA1,MPK6,AT2G45220,AT3G01190,CYP38,CITRX,PLC2,AT3G10190,UGT76B1,NHL1,AT3G12900,AT3G15010,CERK1,UGT71B6,AT3G23940,ALDH2B4,PIMT1,CDC2,ARL…
GO:0043170	macromolecule metabolic process	108	4720	0.19	0.00099	3702.AT1G03360.1,3702.AT1G03600.1,3702.AT1G04510.1,3702.AT1G05850.1,3702.AT1G06220.2,3702.AT1G07320.1,3702.AT1G07370.1,3702.AT1G09020.1,3702.AT1G12780.1,3702.AT1G16720.1,3702.AT1G19660.2,3702.AT1G21690.3,3702.AT1G26110.1,3702.AT1G26940.1,3702.AT1G32900.1,3702.AT1G33140.1,3702.AT1G45230.1,3702.AT1G48410.2,3702.AT1G55150.1,3702.AT1G58370.1,3702.AT1G61010.2,3702.AT1G61150.1,3702.AT1G61790.1,3702.AT1…	RRP4,PSB27,MAC3A,POM1,MEE5,RPL4,PCNA1,SNF4,UGE1,HCF173,AT1G19660,EMB1968,DCP5,AT1G26940,GBSS1,PGY2,AT1G45230,AGO1,RH20,RXF12,CPSF73-I,AT1G61150,AT1G61790,AT1G63770,CLPP3,FLN2,AMY3,MMP,MMZ2,ATWHY2,SKIP,AT2G01820,AT2G09990,AT2G17970,MPK7,RPN1A,AT2G24060,ftsh4,TTN7,VAR2,ARI7,AT2G37220,MPK6,AT2G45220,DEG2,CYP38,scpl25,AT3G05350,ENGase85B,TGA6,AT3G15010,CERK1,PBD1,RPL12-A,RPL9,PIMT1,CDC2,AT3G50845,FER…
GO:0006979	response to oxidative stress	20	380	0.55	0.0011	3702.AT1G05260.1,3702.AT1G07530.1,3702.AT1G14870.1,3702.AT1G53540.1,3702.AT1G66950.1,3702.AT1G77120.1,3702.AT2G05710.1,3702.AT2G18170.1,3702.AT2G41480.1,3702.AT2G43790.1,3702.AT3G01190.1,3702.AT3G52960.1,3702.AT3G53260.1,3702.AT3G55460.1,3702.AT3G57520.1,3702.AT4G09010.1,3702.AT4G34890.1,3702.AT5G06730.1,3702.AT5G19890.1,3702.AT5G49570.1	RCI3,SCL14,PCR2,AT1G53540,ABCG39,ADH1,ACO3,MPK7,AT2G41480,MPK6,AT3G01190,AT3G52960,PAL2,SCL30,SIP2,TL29,XDH1,AT5G06730,AT5G19890,PNG1
GO:1901565	organonitrogen compound catabolic process	28	699	0.43	0.0019	3702.AT1G03090.2,3702.AT1G05850.1,3702.AT1G61150.1,3702.AT1G63770.5,3702.AT1G66670.1,3702.AT2G20580.1,3702.AT2G30950.1,3702.AT2G31510.1,3702.AT2G43020.1,3702.AT2G47940.1,3702.AT3G02110.1,3702.AT3G22630.1,3702.AT3G53260.1,3702.AT3G54420.1,3702.AT3G63470.1,3702.AT4G19810.1,3702.AT4G33010.1,3702.AT4G34890.1,3702.AT4G39090.1,3702.AT5G09900.3,3702.AT5G12200.1,3702.AT5G37830.1,3702.AT5G43430.1,3702.AT5…	MCCA,POM1,AT1G61150,AT1G63770,CLPP3,RPN1A,VAR2,ARI7,PAO2,DEG2,scpl25,PBD1,PAL2,EP3,scpl40,ChiC,GLDP1,XDH1,RD19,EMB2107,PYD2,OXP1,ETFBETA,BGLU13,PNG1,At5g58220,BETA-UP,CHY1
GO:0009615	response to virus	9	78	0.89	0.0026	3702.AT1G48410.2,3702.AT2G22240.1,3702.AT2G26560.1,3702.AT2G27880.1,3702.AT2G35980.1,3702.AT3G11660.1,3702.AT3G49870.1,3702.AT3G51430.1,3702.AT5G04890.1	AGO1,MIPS2,PLA2A,AGO5,YLS9,NHL1,ARLA1C,YLS2,RTM2
GO:0043603	cellular amide metabolic process	26	632	0.44	0.0026	3702.AT1G07320.1,3702.AT1G16720.1,3702.AT1G33140.1,3702.AT1G53580.1,3702.AT1G63770.5,3702.AT2G09990.1,3702.AT2G16370.1,3702.AT2G24060.1,3702.AT3G27830.1,3702.AT3G44890.1,3702.AT3G52580.1,3702.AT3G61530.2,3702.AT4G01310.1,3702.AT4G11120.1,3702.AT4G29410.1,3702.AT4G31180.1,3702.AT4G35160.1,3702.AT5G08650.1,3702.AT5G12040.1,3702.AT5G14320.1,3702.AT5G35360.3,3702.AT5G35530.1,3702.AT5G37830.1,3702.AT5…	RPL4,HCF173,PGY2,GLY3,AT1G63770,AT2G09990,THY-1,AT2G24060,RPL12-A,RPL9,AT3G52580,PANB2,AT4G01310,AT4G11120,AT4G29410,AT4G31180,AT4G35160,AT5G08650,AT5G12040,EMB3137,CAC2,AT5G35530,OXP1,AT5G39850,At5g58220,AT5G59240
GO:0002252	immune effector process	8	63	0.93	0.0043	3702.AT1G48410.2,3702.AT2G22240.1,3702.AT2G26560.1,3702.AT2G27880.1,3702.AT2G35980.1,3702.AT2G43790.1,3702.AT3G11660.1,3702.AT3G49870.1	AGO1,MIPS2,PLA2A,AGO5,YLS9,MPK6,NHL1,ARLA1C
GO:0051607	defense response to virus	7	46	1.01	0.0053	3702.AT1G48410.2,3702.AT2G22240.1,3702.AT2G26560.1,3702.AT2G27880.1,3702.AT2G35980.1,3702.AT3G11660.1,3702.AT3G49870.1	AGO1,MIPS2,PLA2A,AGO5,YLS9,NHL1,ARLA1C
GO:0043604	amide biosynthetic process	22	511	0.46	0.0064	3702.AT1G07320.1,3702.AT1G16720.1,3702.AT1G33140.1,3702.AT2G09990.1,3702.AT2G16370.1,3702.AT2G24060.1,3702.AT3G27830.1,3702.AT3G44890.1,3702.AT3G52580.1,3702.AT3G61530.2,3702.AT4G01310.1,3702.AT4G11120.1,3702.AT4G29410.1,3702.AT4G31180.1,3702.AT4G35160.1,3702.AT5G08650.1,3702.AT5G14320.1,3702.AT5G35360.3,3702.AT5G35530.1,3702.AT5G39850.1,3702.AT5G58220.1,3702.AT5G59240.1	RPL4,HCF173,PGY2,AT2G09990,THY-1,AT2G24060,RPL12-A,RPL9,AT3G52580,PANB2,AT4G01310,AT4G11120,AT4G29410,AT4G31180,AT4G35160,AT5G08650,EMB3137,CAC2,AT5G35530,AT5G39850,At5g58220,AT5G59240
GO:0006139	nucleobase-containing compound metabolic process	49	1736	0.28	0.0071	3702.AT1G03360.1,3702.AT1G04510.1,3702.AT1G06220.2,3702.AT1G07370.1,3702.AT1G12780.1,3702.AT1G19660.2,3702.AT1G21690.3,3702.AT1G26110.1,3702.AT1G31070.2,3702.AT1G34430.1,3702.AT1G45230.1,3702.AT1G48410.2,3702.AT1G55150.1,3702.AT1G61010.2,3702.AT1G69200.1,3702.AT1G70660.1,3702.AT1G71260.1,3702.AT1G77180.2,3702.AT2G09990.1,3702.AT2G16370.1,3702.AT2G17970.1,3702.AT2G27170.2,3702.AT2G37220.1,3702.AT3…	RRP4,MAC3A,MEE5,PCNA1,UGE1,AT1G19660,EMB1968,DCP5,GlcNA.1UT1,EMB3003,AT1G45230,AGO1,RH20,CPSF73-I,FLN2,MMZ2,ATWHY2,SKIP,AT2G09990,THY-1,AT2G17970,TTN7,AT2G37220,TGA6,AT3G15010,AT3G52580,UPP,SCL30,HIT3,NRPB8B,AT3G62870,RH8,FIB2,RUXF,AT4G31180,XDH1,NAPRT1,HEMC,AT5G12190,PYD2,SMG7,NIC3,CAC2,U2AF35B,CPSF160,At5g58220,AT5G59240,PRH75,BETA-UP
GO:1901361	organic cyclic compound catabolic process	13	209	0.62	0.011	3702.AT1G03360.1,3702.AT1G26110.1,3702.AT1G55150.1,3702.AT2G17970.1,3702.AT2G38080.1,3702.AT3G53260.1,3702.AT4G34890.1,3702.AT5G09360.1,3702.AT5G12200.1,3702.AT5G19400.1,3702.AT5G43430.1,3702.AT5G58220.1,3702.AT5G64370.1	RRP4,DCP5,RH20,AT2G17970,IRX12,PAL2,XDH1,LAC14,PYD2,SMG7,ETFBETA,At5g58220,BETA-UP
GO:0032787	monocarboxylic acid metabolic process	20	456	0.47	0.0114	3702.AT1G13280.1,3702.AT1G34430.1,3702.AT1G52340.1,3702.AT1G62640.1,3702.AT1G76150.1,3702.AT1G76680.2,3702.AT1G76690.1,3702.AT2G05710.1,3702.AT2G21940.4,3702.AT2G22810.1,3702.AT2G26560.1,3702.AT2G43820.1,3702.AT3G21780.1,3702.AT3G50440.1,3702.AT3G53260.1,3702.AT3G61530.2,3702.AT5G12040.1,3702.AT5G13320.1,3702.AT5G21170.2,3702.AT5G35360.3	AOC4,EMB3003,ABA2,T3P18.20,ECH2,OPR1,OPR2,ACO3,SK1,ACS4,PLA2A,UGT74F2,UGT71B6,MES10,PAL2,PANB2,AT5G12040,PBS3,AKINBETA1,CAC2
GO:0120254	olefinic compound metabolic process	7	55	0.93	0.0134	3702.AT1G52340.1,3702.AT2G22810.1,3702.AT2G41060.1,3702.AT3G15010.2,3702.AT3G21780.1,3702.AT3G53260.1,3702.AT3G56860.3	ABA2,ACS4,AT2G41060,AT3G15010,UGT71B6,PAL2,UBA2A
GO:1901605	alpha-amino acid metabolic process	15	280	0.56	0.0134	3702.AT1G03090.2,3702.AT1G31860.1,3702.AT1G52340.1,3702.AT2G22810.1,3702.AT2G27450.2,3702.AT3G04940.1,3702.AT3G23940.1,3702.AT3G53260.1,3702.AT3G57560.1,3702.AT4G26900.1,3702.AT4G33010.1,3702.AT5G11880.1,3702.AT5G12040.1,3702.AT5G43430.1,3702.AT5G65940.1	MCCA,AT-IE,ABA2,ACS4,NLP1,CYSD1,AT3G23940,PAL2,NAGK,AT-HF,GLDP1,AT5G11880,AT5G12040,ETFBETA,CHY1
GO:0009057	macromolecule catabolic process	27	761	0.38	0.0167	3702.AT1G03360.1,3702.AT1G05850.1,3702.AT1G26110.1,3702.AT1G55150.1,3702.AT1G58370.1,3702.AT1G61150.1,3702.AT1G66670.1,3702.AT1G69830.1,3702.AT2G17970.1,3702.AT2G20580.1,3702.AT2G30950.1,3702.AT2G31510.1,3702.AT2G45220.1,3702.AT2G47940.1,3702.AT3G02110.1,3702.AT3G22630.1,3702.AT3G54420.1,3702.AT3G63470.1,3702.AT4G13710.1,3702.AT4G19810.1,3702.AT4G39090.1,3702.AT5G09900.3,3702.AT5G10560.1,3702.AT5…	RRP4,POM1,DCP5,RH20,RXF12,AT1G61150,CLPP3,AMY3,AT2G17970,RPN1A,VAR2,ARI7,AT2G45220,DEG2,scpl25,PBD1,EP3,scpl40,AT4G13710,ChiC,RD19,EMB2107,AT5G10560,SMG7,ATGWD3,PNG1,GH9A1
GO:0019438	aromatic compound biosynthetic process	25	692	0.39	0.0238	3702.AT1G07370.1,3702.AT1G12780.1,3702.AT1G31070.2,3702.AT1G31860.1,3702.AT1G58290.1,3702.AT1G69200.1,3702.AT2G16370.1,3702.AT2G21940.4,3702.AT2G38080.1,3702.AT2G43790.1,3702.AT3G12250.4,3702.AT3G12900.1,3702.AT3G53260.1,3702.AT3G53900.2,3702.AT3G59600.1,3702.AT4G26220.1,3702.AT4G26900.1,3702.AT4G35160.1,3702.AT4G36940.1,3702.AT5G08280.1,3702.AT5G19400.1,3702.AT5G23220.1,3702.AT5G32470.1,3702.AT5…	PCNA1,UGE1,GlcNA.1UT1,AT-IE,HEMA1,FLN2,THY-1,SK1,IRX12,MPK6,TGA6,AT3G12900,PAL2,UPP,NRPB8B,AT4G26220,AT-HF,AT4G35160,NAPRT1,HEMC,SMG7,NIC3,AT5G32470,CAC2,THI1
GO:0008652	cellular amino acid biosynthetic process	12	198	0.61	0.0247	3702.AT1G31860.1,3702.AT1G52340.1,3702.AT2G21940.4,3702.AT2G22810.1,3702.AT3G04940.1,3702.AT3G23940.1,3702.AT3G57560.1,3702.AT4G26900.1,3702.AT5G11880.1,3702.AT5G12200.1,3702.AT5G27410.2,3702.AT5G64370.1	AT-IE,ABA2,SK1,ACS4,CYSD1,AT3G23940,NAGK,AT-HF,AT5G11880,PYD2,AT5G27410,BETA-UP
GO:0065003	protein-containing complex assembly	18	415	0.47	0.0285	3702.AT1G02910.1,3702.AT1G03600.1,3702.AT1G04510.1,3702.AT1G16720.1,3702.AT1G53540.1,3702.AT2G20760.1,3702.AT2G30410.2,3702.AT2G30950.1,3702.AT3G52580.1,3702.AT3G61650.1,3702.AT3G62410.1,3702.AT4G01310.1,3702.AT4G25740.1,3702.AT4G30220.2,3702.AT4G37200.1,3702.AT4G37925.1,3702.AT4G39740.1,3702.AT5G35200.1	LPA1,PSB27,MAC3A,HCF173,AT1G53540,AT2G20760,KIS,VAR2,AT3G52580,TUBG1,CP12-2,AT4G01310,AT4G25740,RUXF,HCF164,NdhM,HCC2,AT5G35200
GO:0046686	response to cadmium ion	14	269	0.55	0.0287	3702.AT1G04510.1,3702.AT1G60710.1,3702.AT1G70170.1,3702.AT1G77120.1,3702.AT2G05710.1,3702.AT2G24765.1,3702.AT2G26560.1,3702.AT2G42010.1,3702.AT3G48000.1,3702.AT3G56070.1,3702.AT4G31180.1,3702.AT4G33010.1,3702.AT5G49910.1,3702.AT5G59190.1	MAC3A,ATB2,MMP,ADH1,ACO3,ARF3,PLA2A,PLDBETA1,ALDH2B4,ROC2,AT4G31180,GLDP1,cpHsc70-2,AT5G59190
GO:0006396	RNA processing	22	582	0.41	0.0322	3702.AT1G03360.1,3702.AT1G04510.1,3702.AT1G06220.2,3702.AT1G12780.1,3702.AT1G26110.1,3702.AT1G45230.1,3702.AT1G55150.1,3702.AT1G61010.2,3702.AT1G77180.2,3702.AT2G09990.1,3702.AT2G37220.1,3702.AT3G15010.2,3702.AT3G52580.1,3702.AT3G55460.1,3702.AT3G62870.1,3702.AT4G00660.1,3702.AT4G25630.1,3702.AT4G30220.2,3702.AT5G12190.1,3702.AT5G42820.2,3702.AT5G51660.1,3702.AT5G59240.1	RRP4,MAC3A,MEE5,UGE1,DCP5,AT1G45230,RH20,CPSF73-I,SKIP,AT2G09990,AT2G37220,AT3G15010,AT3G52580,SCL30,AT3G62870,RH8,FIB2,RUXF,AT5G12190,U2AF35B,CPSF160,AT5G59240
GO:0044085	cellular component biogenesis	32	1028	0.32	0.0322	3702.AT1G02910.1,3702.AT1G03360.1,3702.AT1G03600.1,3702.AT1G04510.1,3702.AT1G12780.1,3702.AT1G16720.1,3702.AT1G26110.1,3702.AT1G45230.1,3702.AT1G50900.1,3702.AT1G53540.1,3702.AT1G55150.1,3702.AT2G09990.1,3702.AT2G20760.1,3702.AT2G30410.2,3702.AT2G30950.1,3702.AT2G38080.1,3702.AT3G50845.1,3702.AT3G52580.1,3702.AT3G61650.1,3702.AT3G62410.1,3702.AT3G62870.1,3702.AT4G00660.1,3702.AT4G01310.1,3702.AT4…	LPA1,RRP4,PSB27,MAC3A,UGE1,HCF173,DCP5,AT1G45230,GDC1,AT1G53540,RH20,AT2G09990,AT2G20760,KIS,VAR2,IRX12,AT3G50845,AT3G52580,TUBG1,CP12-2,AT3G62870,RH8,AT4G01310,FIB2,AT4G25740,RUXF,HCF164,NdhM,HCC2,SMG7,AT5G35200,AT5G59240
GO:0044260	cellular macromolecule metabolic process	82	3665	0.18	0.0322	3702.AT1G03360.1,3702.AT1G03600.1,3702.AT1G04510.1,3702.AT1G05850.1,3702.AT1G07320.1,3702.AT1G07370.1,3702.AT1G09020.1,3702.AT1G12780.1,3702.AT1G16720.1,3702.AT1G19660.2,3702.AT1G21690.3,3702.AT1G26110.1,3702.AT1G26940.1,3702.AT1G32900.1,3702.AT1G33140.1,3702.AT1G55150.1,3702.AT1G58370.1,3702.AT1G61150.1,3702.AT1G61790.1,3702.AT1G66670.1,3702.AT1G69200.1,3702.AT1G69830.1,3702.AT1G70660.1,3702.AT1…	RRP4,PSB27,MAC3A,POM1,RPL4,PCNA1,SNF4,UGE1,HCF173,AT1G19660,EMB1968,DCP5,AT1G26940,GBSS1,PGY2,RH20,RXF12,AT1G61150,AT1G61790,CLPP3,FLN2,AMY3,MMZ2,ATWHY2,AT2G01820,AT2G09990,AT2G17970,MPK7,RPN1A,AT2G24060,TTN7,VAR2,ARI7,MPK6,DEG2,CYP38,scpl25,ENGase85B,TGA6,CERK1,PBD1,RPL12-A,RPL9,PIMT1,CDC2,FER,AT3G52580,AT3G54360,EP3,GSTL2,ROC2,AT3G58180,AT3G59350,FTA,NRPB8B,CP12-2,scpl40,AT4G01310,AT4G11120,HAP…
GO:0120255	olefinic compound biosynthetic process	6	45	0.95	0.0322	3702.AT1G52340.1,3702.AT2G22810.1,3702.AT2G41060.1,3702.AT3G15010.2,3702.AT3G53260.1,3702.AT3G56860.3	ABA2,ACS4,AT2G41060,AT3G15010,PAL2,UBA2A
GO:1901362	organic cyclic compound biosynthetic process	27	798	0.36	0.0322	3702.AT1G07370.1,3702.AT1G12780.1,3702.AT1G31070.2,3702.AT1G31860.1,3702.AT1G52340.1,3702.AT1G58290.1,3702.AT1G69200.1,3702.AT2G16370.1,3702.AT2G21940.4,3702.AT2G38080.1,3702.AT2G43790.1,3702.AT3G12250.4,3702.AT3G12900.1,3702.AT3G53260.1,3702.AT3G53900.2,3702.AT3G59600.1,3702.AT4G26220.1,3702.AT4G26900.1,3702.AT4G35160.1,3702.AT4G36940.1,3702.AT5G08280.1,3702.AT5G19400.1,3702.AT5G23220.1,3702.AT5…	PCNA1,UGE1,GlcNA.1UT1,AT-IE,ABA2,HEMA1,FLN2,THY-1,SK1,IRX12,MPK6,TGA6,AT3G12900,PAL2,UPP,NRPB8B,AT4G26220,AT-HF,AT4G35160,NAPRT1,HEMC,SMG7,NIC3,AT5G32470,CAC2,THI1,At5g58220
GO:0019860	uracil metabolic process	3	4	1.7	0.0329	3702.AT3G53900.2,3702.AT5G12200.1,3702.AT5G64370.1	UPP,PYD2,BETA-UP
GO:0034622	cellular protein-containing complex assembly	16	350	0.49	0.0341	3702.AT1G02910.1,3702.AT1G03600.1,3702.AT1G04510.1,3702.AT1G16720.1,3702.AT2G20760.1,3702.AT2G30410.2,3702.AT2G30950.1,3702.AT3G52580.1,3702.AT3G61650.1,3702.AT4G01310.1,3702.AT4G25740.1,3702.AT4G30220.2,3702.AT4G37200.1,3702.AT4G37925.1,3702.AT4G39740.1,3702.AT5G35200.1	LPA1,PSB27,MAC3A,HCF173,AT2G20760,KIS,VAR2,AT3G52580,TUBG1,AT4G01310,AT4G25740,RUXF,HCF164,NdhM,HCC2,AT5G35200
GO:0006952	defense response	39	1374	0.28	0.0345	3702.AT1G04510.1,3702.AT1G24020.2,3702.AT1G48410.2,3702.AT1G71260.1,3702.AT2G01650.1,3702.AT2G18170.1,3702.AT2G20580.1,3702.AT2G22240.1,3702.AT2G26560.1,3702.AT2G27880.1,3702.AT2G35980.1,3702.AT2G37220.1,3702.AT2G41060.1,3702.AT2G42010.1,3702.AT2G43790.1,3702.AT2G45220.1,3702.AT3G01480.1,3702.AT3G06730.1,3702.AT3G08510.1,3702.AT3G10190.1,3702.AT3G11340.1,3702.AT3G11660.1,3702.AT3G15010.2,3702.AT3…	MAC3A,MLP423,AGO1,ATWHY2,PUX2,MPK7,RPN1A,MIPS2,PLA2A,AGO5,YLS9,AT2G37220,AT2G41060,PLDBETA1,MPK6,AT2G45220,CYP38,CITRX,PLC2,AT3G10190,UGT76B1,NHL1,AT3G15010,CERK1,ARLA1C,FER,AT3G52960,EP3,UBA2A,OSM34,AT4G16260,FIB2,AT4G31180,RD19,RTM2,HEMC,EML3,PBS3,SMG7
GO:0006518	peptide metabolic process	20	510	0.42	0.0356	3702.AT1G07320.1,3702.AT1G16720.1,3702.AT1G33140.1,3702.AT1G53580.1,3702.AT1G63770.5,3702.AT2G09990.1,3702.AT2G24060.1,3702.AT3G27830.1,3702.AT3G44890.1,3702.AT3G52580.1,3702.AT4G01310.1,3702.AT4G11120.1,3702.AT4G29410.1,3702.AT4G31180.1,3702.AT5G08650.1,3702.AT5G14320.1,3702.AT5G35530.1,3702.AT5G37830.1,3702.AT5G39850.1,3702.AT5G59240.1	RPL4,HCF173,PGY2,GLY3,AT1G63770,AT2G09990,AT2G24060,RPL12-A,RPL9,AT3G52580,AT4G01310,AT4G11120,AT4G29410,AT4G31180,AT5G08650,EMB3137,AT5G35530,OXP1,AT5G39850,AT5G59240
GO:0018130	heterocycle biosynthetic process	23	635	0.39	0.0356	3702.AT1G07370.1,3702.AT1G12780.1,3702.AT1G31070.2,3702.AT1G31860.1,3702.AT1G52340.1,3702.AT1G58290.1,3702.AT1G69200.1,3702.AT2G16370.1,3702.AT2G43790.1,3702.AT3G12250.4,3702.AT3G12900.1,3702.AT3G53900.2,3702.AT3G59600.1,3702.AT4G26900.1,3702.AT4G35160.1,3702.AT4G36940.1,3702.AT5G08280.1,3702.AT5G19400.1,3702.AT5G23220.1,3702.AT5G32470.1,3702.AT5G35360.3,3702.AT5G54770.1,3702.AT5G58220.1	PCNA1,UGE1,GlcNA.1UT1,AT-IE,ABA2,HEMA1,FLN2,THY-1,MPK6,TGA6,AT3G12900,UPP,NRPB8B,AT-HF,AT4G35160,NAPRT1,HEMC,SMG7,NIC3,AT5G32470,CAC2,THI1,At5g58220
GO:0002376	immune system process	16	354	0.48	0.036	3702.AT1G04510.1,3702.AT1G48410.2,3702.AT2G20580.1,3702.AT2G22240.1,3702.AT2G26560.1,3702.AT2G27880.1,3702.AT2G35980.1,3702.AT2G37220.1,3702.AT2G42010.1,3702.AT2G43790.1,3702.AT3G11660.1,3702.AT3G21630.1,3702.AT3G49870.1,3702.AT4G11650.1,3702.AT4G16260.1,3702.AT5G13320.1	MAC3A,AGO1,RPN1A,MIPS2,PLA2A,AGO5,YLS9,AT2G37220,PLDBETA1,MPK6,NHL1,CERK1,ARLA1C,OSM34,AT4G16260,PBS3
GO:0022607	cellular component assembly	23	652	0.38	0.049	3702.AT1G02910.1,3702.AT1G03600.1,3702.AT1G04510.1,3702.AT1G16720.1,3702.AT1G26110.1,3702.AT1G50900.1,3702.AT1G53540.1,3702.AT2G20760.1,3702.AT2G30410.2,3702.AT2G30950.1,3702.AT3G50845.1,3702.AT3G52580.1,3702.AT3G61650.1,3702.AT3G62410.1,3702.AT4G00660.1,3702.AT4G01310.1,3702.AT4G25740.1,3702.AT4G30220.2,3702.AT4G37200.1,3702.AT4G37925.1,3702.AT4G39740.1,3702.AT5G19400.1,3702.AT5G35200.1	LPA1,PSB27,MAC3A,HCF173,DCP5,GDC1,AT1G53540,AT2G20760,KIS,VAR2,AT3G50845,AT3G52580,TUBG1,CP12-2,RH8,AT4G01310,AT4G25740,RUXF,HCF164,NdhM,HCC2,SMG7,AT5G35200

## Sheet: String - KEGG
Table S4 - String Bio Process. KEGG pathways terms highlighted by the network interaction analysis done using the STRING database in the leaf proteins of Quercus variabilis afected during the first 16 hours after inoculation with Phytophthora cinnamomi.
#term ID	term description	observed gene count	background gene count	strength	false discovery rate	matching proteins in your network (IDs)	matching proteins in your network (labels)
ath01100	Metabolic pathways	88	2275	0.42	7.93e-14	3702.AT1G03090.2,3702.AT1G05260.1,3702.AT1G12780.1,3702.AT1G13280.1,3702.AT1G31070.2,3702.AT1G31860.1,3702.AT1G32900.1,3702.AT1G34430.1,3702.AT1G52340.1,3702.AT1G53580.1,3702.AT1G58290.1,3702.AT1G61790.1,3702.AT1G62640.1,3702.AT1G63770.5,3702.AT1G69830.1,3702.AT1G74920.1,3702.AT1G76690.1,3702.AT1G77120.1,3702.AT1G77670.1,3702.AT2G05710.1,3702.AT2G16370.1,3702.AT2G21940.4,3702.AT2G22240.1,3702.AT2…	MCCA,RCI3,UGE1,AOC4,GlcNA.1UT1,AT-IE,GBSS1,EMB3003,ABA2,GLY3,HEMA1,AT1G61790,T3P18.20,AT1G63770,AMY3,ALDH10A8,OPR2,ADH1,AT1G77670,ACO3,THY-1,SK1,MIPS2,ACS4,COQ3,CCT1,AT2G35040,AGT3,AT2G41480,PLDBETA1,PAO2,AT2G45220,AT3G01190,CYSD1,PLC2,AT3G23940,GLDH,ALDH2B4,RHD4,PAL2,UPP,HCEF1,EP3,GSTL2,AT3G55410,SIP2,NAGK,AT3G60340,PANB2,TL29,AT4G13710,PDS3,NCED4,ChiC,HAP6,AT4G26220,AT-HF,GLDP1,AT4G33670,XDH1,A…
ath01110	Biosynthesis of secondary metabolites	47	1216	0.42	1.04e-06	3702.AT1G05260.1,3702.AT1G13280.1,3702.AT1G31860.1,3702.AT1G32900.1,3702.AT1G34430.1,3702.AT1G52340.1,3702.AT1G58290.1,3702.AT1G69830.1,3702.AT1G76690.1,3702.AT1G77120.1,3702.AT2G05710.1,3702.AT2G21940.4,3702.AT2G22240.1,3702.AT2G22810.1,3702.AT2G30920.1,3702.AT2G35040.1,3702.AT2G38400.2,3702.AT2G41480.1,3702.AT2G42010.1,3702.AT3G01190.1,3702.AT3G04940.1,3702.AT3G23940.1,3702.AT3G47930.1,3702.AT3…	RCI3,AOC4,AT-IE,GBSS1,EMB3003,ABA2,HEMA1,AMY3,OPR2,ADH1,ACO3,SK1,MIPS2,ACS4,COQ3,AT2G35040,AGT3,AT2G41480,PLDBETA1,AT3G01190,CYSD1,AT3G23940,GLDH,ALDH2B4,PAL2,HCEF1,AT3G55410,NAGK,FTA,PANB2,PDS3,NCED4,AT4G26220,AT-HF,GLDP1,AT4G33670,XDH1,AT5G06730,HEMC,AT5G11880,UGT78D2,AT5G19890,CAC2,TSBtype2,BGLU13,AT5G64380,AT5G66530
ath03040	Spliceosome	14	188	0.7	0.00027	3702.AT1G04510.1,3702.AT1G06220.2,3702.AT1G55150.1,3702.AT1G77180.2,3702.AT2G41060.1,3702.AT2G47640.1,3702.AT3G02710.1,3702.AT3G15010.2,3702.AT3G55460.1,3702.AT3G56860.3,3702.AT4G30220.2,3702.AT5G12190.1,3702.AT5G42820.2,3702.AT5G49910.1	MAC3A,MEE5,RH20,SKIP,AT2G41060,AT2G47640,AT3G02710,AT3G15010,SCL30,UBA2A,RUXF,AT5G12190,U2AF35B,cpHsc70-2
ath00770	Pantothenate and CoA biosynthesis	6	34	1.08	0.0027	3702.AT2G43020.1,3702.AT3G23940.1,3702.AT3G48000.1,3702.AT3G61530.2,3702.AT5G12200.1,3702.AT5G64370.1	PAO2,AT3G23940,ALDH2B4,PANB2,PYD2,BETA-UP
