# Supplementary material for: Differences in the Proteomic and Metabolomic Response of Quercus suber and Quercus variabilis During the Early Stages of Phytophthora cinnamomi Infection
Source: Front Microbiol. 2022 Jun 13;13:894533. doi: 10.3389/fmicb.2022.894533 (PMC9234522; doi:10.3389/fmicb.2022.894533)
Supplement: Supplementary file 6 [file Table_6.XLSX]

## Sheet: ClueGO - Bio Process
Table S6 - ClueGO Bio Process. Gen ontology (GO) terms highlighted by the GO enrichment analysis tool of the Cytoscape ClueGO plugin in the root proteins of Quercus variabilis afected during the first 16 hours after inoculation with Phytophthora cinnamomi (Kappa score of 0.4 and a minimum p value of 0.1, according to the two-sided hypergeometric test with Bonferroni pV correction).
GOID	GOTerm	Ontology Source	Term PValue	Term PValue Corrected with Bonferroni step down	Group PValue	Group PValue Corrected with Bonferroni step down	GOLevels	GOGroups	% Associated Genes	Nr. Genes	Associated Genes Found
GO:0004033	aldo-keto reductase (NADP) activity	GO_BiologicalProcess-Custom-GOA_17.06.2019_00h00	0.000395493	0.102037	0.000395493	0.00276845	[6]	Group00	20.8333	6	[ABA2, AT1G59960, AT1G60690, AT4G33670, SDR2]
GO:0006418	tRNA aminoacylation for protein translation	GO_BiologicalProcess-Custom-GOA_17.06.2019_00h00	3.77798e-05	0.0105406	3.77798e-05	0.000528917	[6, 7, 8, 9, 10]	Group01	18.3333	11	[AT4G13780, AT4G33760, AT5G38830, EMB1030, EMB2768, ERS, GATB, NS1, OVA1, TWN2, emb1027]
GO:0031408	oxylipin biosynthetic process	GO_BiologicalProcess-Custom-GOA_17.06.2019_00h00	0.000395493	0.102037	0.000395493	0.00276845	[6, 7, 8, 9]	Group02	25	6	[AT4G05160, LOX1, LOX2, OPR1, OPR2, PLA2A]
GO:0043547	positive regulation of GTPase activity	GO_BiologicalProcess-Custom-GOA_17.06.2019_00h00	3.41448e-05	0.00956055	3.41448e-05	0.000512172	[6]	Group03	17.1429	12	[AGD2, AGD5, AGD7, AGD8, AT1G05520, AT1G52380, AT2G30060, AT5G05570, PLDP2, SCN1, STL2P, ZIGA4]
GO:0043648	dicarboxylic acid metabolic process	GO_BiologicalProcess-Custom-GOA_17.06.2019_00h00	0.000605398	0.15256	0.000605398	0.00242159	[6]	Group04	12.766	12	[AGD2, AK-LYS1, ALDH12A1, AT1G22410, AT4G30000, AT5G11880, GAD, GS2, MEE32, NADP-ME4, PMDH1, SHM3]
GO:0046487	glyoxylate metabolic process	GO_BiologicalProcess-Custom-GOA_17.06.2019_00h00	0.000338802	0.0877497	0.000338802	0.00271041	[4, 7]	Group05	44.4444	4	[ACO3, MLS, PMDH1, SCP2]
GO:0046835	carbohydrate phosphorylation	GO_BiologicalProcess-Custom-GOA_17.06.2019_00h00	0.000463228	0.118586	0.000463228	0.00277937	[4, 5, 6]	Group06	16.3636	9	[ARA1, AT1G66430, F2KP, HXK3, ITPK1, PFK2, PFK4, PFK5, XK-2]
GO:0048608	reproductive structure development	GO_BiologicalProcess-Custom-GOA_17.06.2019_00h00	0.000584884	0.14856	0.000584884	0.00292442	[3, 4, 5, 6]	Group07	6.02028	95	[ABCA2, ABCI7, ACC1, AGD5, AGD7, AGP30, AHA10, APS1, ARA12, ARPN, ASE2, AT1G67170, AT2G22420, AT2G27460, AT3G08640, AT3G11130, AT3G12130, AT3G22440, AT4G14300, AT4G38900, AT5G13780, AT5G14530, AT5G40490, AtCDC48C, BAM1, BEL1, BOB1, CDC2, CHL, CUL1, CUL4, DBE1, EFE, EIP9, EMB1030, EMB1080, EMB1586, EMB1968, EMB2024, EMB2107, EMB25, EMB2719, EMB2753, EMB2768, EMB2804, EMB3003, ERS, EXO70A1, FAC1, F…
GO:0051603	proteolysis involved in cellular protein catabolic process	GO_BiologicalProcess-Custom-GOA_17.06.2019_00h00	2.56889e-05	0.00724426	2.56889e-05	0.000411022	[5, 6, 7]	Group08	8.04795	47	[ARI7, AT1G56500, AT2G41790, AT3G18860, AT3G26340, AT3G49340, AT3G53970, AT5G15400, AT5G25270, ATE1, AtCDC48C, CSN6A, CUL1, CUL4, DDB1A, DSK2, EBS1, EMB2107, EMB2719, PA200, PAC1, PBA1, PBB2, PBC1, PNG1, RAD23B, RD19, RD21A, RHF2A, RPN12a, RPN1A, SCPL27, SCPL45, SCPL49, TPR8, UBC14, UBC2, UBC35, UBC5, UBP10, UBP12, UBP14, UCH3, XBCP3, XCP1, scpl25, scpl40]
GO:0072583	clathrin-dependent endocytosis	GO_BiologicalProcess-Custom-GOA_17.06.2019_00h00	0.000230359	0.0605843	0.000230359	0.00230359	[7]	Group09	20	8	[AT2G20760, AT3G11130, AT3G51890, AT4G32285, AT4G34660, AT5G22780, CLC2, DL3]
GO:0006888	endoplasmic reticulum to Golgi vesicle-mediated transport	GO_BiologicalProcess-Custom-GOA_17.06.2019_00h00	0.00073317	0.182559	0.00073317	0.00146634	[4, 5, 6]	Group10	12.5	12	[AGD8, AT1G05520, AT2G27460, AT3G22845, AT4G31480, AT5G42570, ERMO2, GC6, NPSN13, RAB1A, RHD3, STL2P]
GO:2001295	malonyl-CoA biosynthetic process	GO_BiologicalProcess-Custom-GOA_17.06.2019_00h00	7.55968e-05	0.0207135	7.55968e-05	0.000831565	[6, 7, 8, 9, 10, 11, 12]	Group11	100	3	[ACC1, CAC2, CAC3]
GO:0009060	aerobic respiration	GO_BiologicalProcess-Custom-GOA_17.06.2019_00h00	0.000662269	0.16623	0.000662269	0.00198681	[5, 6]	Group12	13.4146	11	[ACO3, ADNT1, AOX2, AT3G55410, AT4G26910, AT5G11770, AT5G14590, ICDH, MLS, PMDH1, PPC4]
GO:0016071	mRNA metabolic process	GO_BiologicalProcess-Custom-GOA_17.06.2019_00h00	0.000777857	0.192909	0.000777857	0.000777857	[6, 7]	Group13	7.32601	40	[AT2G17970, AT2G33730, AT2G39260, AT3G04500, AT3G06480, AT3G15010, AT3G58560, AT3G62310, AT4G02840, AT5G12190, AT5G28740, AT5G35430, AT5G40490, AT5G51410, AT5G62290, CBP20, CP33, CPSF160, CPSF73-I, DBE1, DCP1, EMB25, HEN2, HEN4, LSM8, MORF1, MTA, NMD3, PEP, RH20, RH8, RRC1, RRP4, RUXF, SKIP, SMU1, SR34, SUS2, U2B'', UBA2A]
GO:0006631	fatty acid metabolic process	GO_BiologicalProcess-Custom-GOA_17.06.2019_00h00	1.09416e-05	0.00309648	9.15273e-07	1.64749e-05	[4, 5, 7]	Group14	10.2389	30	[AAE18, ACC1, ACX3, AT1G01710, AT1G66430, AT3G45770, AT4G05160, CAC2, CAC3, CHL, CHY1, DCI1, ECI1, HPL1, IBR3, LACS7, LOX1, LOX2, MOD1, NADP-ME4, OPR1, OPR2, PEP, PKP-ALPHA, PKp3, PLA2A, PLDP2, PMDH1, SCP2, mtACP2]
GO:0032787	monocarboxylic acid metabolic process	GO_BiologicalProcess-Custom-GOA_17.06.2019_00h00	9.15273e-07	0.000264514	9.15273e-07	1.64749e-05	[6]	Group14	8.82353	51	[AAE18, ABA2, ACC1, ACO3, ACX3, AOC4, ASN3, ASPGB1, AT1G01710, AT1G66430, AT2G34590, AT3G45770, AT4G05160, CAC2, CAC3, CAD1, CDPMEK, CHL, CHY1, D2HGDH, DCI1, DXR, ECI1, EMB3003, ENOC, HPL1, HXK3, IBR3, ISPF, LACS7, LOX1, LOX2, MEE32, MLS, MOD1, NADP-ME4, OPR1, OPR2, PEP, PFK2, PFK4, PFK5, PKP-ALPHA, PKp3, PLA2A, PLDP2, PMDH1, POM1, RAD23B, SCP2, mtACP2]
GO:0010608	posttranscriptional regulation of gene expression	GO_BiologicalProcess-Custom-GOA_17.06.2019_00h00	0.000279773	0.0730208	0.000279773	0.00251796	[5, 6]	Group15	7.78443	39	[AGO5, AT1G53900, AT1G76810, AT2G05830, AT2G33730, AT3G43540, AT4G02840, AT4G11120, AT4G31930, AT4G38710, AT5G02050, AT5G02160, AT5G08650, AT5G35430, AT5G48760, ATB2, CBP20, CSD3, CSP41A, EIF3A, EIF3C, EIF3K, EIF4B1, EIF4G, EMB25, ERF1-3, FUG1, GTB1, HB-1, HEN2, PAP2, PIR121, PUM1, RH8, RRP4, SGS3, SVR3, UBA2A, emb2734]
GO:0006417	regulation of translation	GO_BiologicalProcess-Custom-GOA_17.06.2019_00h00	0.000136328	0.0365359	0.000279773	0.00251796	[5, 6, 7, 8]	Group15	8.97833	29	[AGO5, AT1G53900, AT1G76810, AT2G05830, AT3G43540, AT4G11120, AT4G31930, AT4G38710, AT5G02050, AT5G02160, AT5G08650, AT5G35430, AT5G48760, ATB2, CSP41A, EIF3A, EIF3C, EIF3K, EIF4B1, EIF4G, ERF1-3, FUG1, GTB1, HB-1, PAP2, PIR121, PUM1, RH8, SVR3]
GO:0006779	porphyrin-containing compound biosynthetic process	GO_BiologicalProcess-Custom-GOA_17.06.2019_00h00	0.000535031	0.136433	6.87802e-05	0.000825362	[5, 6]	Group16	13.75	11	[ACDO1, CHLM, GGR, GUN5, HEMA1, HEME2, ISPF, LIL3:1, LIN2, PP5.2, PPOX]
GO:0015994	chlorophyll metabolic process	GO_BiologicalProcess-Custom-GOA_17.06.2019_00h00	4.53353e-05	0.0125579	6.87802e-05	0.000825362	[5, 6]	Group16	14.7368	14	[ABC1, ABCI8, ACD2, ACDO1, CHLM, ETFBETA, GGR, GUN5, HEMA1, HEME2, ISPF, LIL3:1, PP5.2, PPOX]
GO:0016791	phosphatase activity	GO_BiologicalProcess-Custom-GOA_17.06.2019_00h00	5.58245e-05	0.0153517	5.58245e-05	0.000725718	[6]	Group17	8.52535	37	[AT1G13750, AT1G34750, AT3G06670, AT3G09970, AT4G16580, AT4G25150, AT4G29260, AT4G31860, AT5G04980, AT5G17070, AT5G32470, AT5G48960, AT5G51260, AT5G53850, AT5G66005, ATB BETA, BSL1, CDC25, DBE1, F2KP, GS1, I-2, IMPL1, IMPL2, NPC1, NPC2, PAP10, PAP2, PAP27, PEN2, PEP, PP5.2, PSP, RHD4, SEX4, SLP2, TLP18.3]
GO:0003993	acid phosphatase activity	GO_BiologicalProcess-Custom-GOA_17.06.2019_00h00	3.20684e-05	0.00901122	5.58245e-05	0.000725718	[7]	Group17	18.6441	11	[AT1G13750, AT4G25150, AT4G29260, AT5G32470, AT5G51260, NPC1, NPC2, PAP10, PAP2, PAP27, TLP18.3]
GO:0005977	glycogen metabolic process	GO_BiologicalProcess-Custom-GOA_17.06.2019_00h00	7.72727e-05	0.0210954	6.09695e-06	0.000103648	[5, 6, 7]	Group18	26.9231	7	[APL1, APL3, APS1, ARA1, DBE1, DPE2, ISA3]
GO:0005982	starch metabolic process	GO_BiologicalProcess-Custom-GOA_17.06.2019_00h00	1.85513e-06	0.000532422	6.09695e-06	0.000103648	[6, 7]	Group18	18.0723	15	[APL1, APL3, APS1, ARA1, AT1G66430, AT3G58560, BAM1, DBE1, DPE2, GBSS1, ISA3, SEX4, SS4, SUS2, UK/UPRT1]
GO:0004133	glycogen debranching enzyme activity	GO_BiologicalProcess-Custom-GOA_17.06.2019_00h00	0.000100762	0.0272057	6.09695e-06	0.000103648	[6, 7, 8]	Group18	57.1429	4	[ARA1, DBE1, DPE2, ISA3]
GO:0019252	starch biosynthetic process	GO_BiologicalProcess-Custom-GOA_17.06.2019_00h00	7.833e-05	0.0213058	6.09695e-06	0.000103648	[7, 8]	Group18	20.4545	9	[APL1, APL3, APS1, ARA1, AT1G66430, AT3G58560, DBE1, GBSS1, SS4]
GO:0008233	peptidase activity	GO_BiologicalProcess-Custom-GOA_17.06.2019_00h00	2.34229e-07	6.93318e-05	8.85398e-08	1.68226e-06	[5, 6]	Group19	8.80503	56	[AGD7, APA1, ARA12, ASPG1, ASPGB1, AT1G28120, AT1G43690, AT1G51980, AT2G24280, AT2G39960, AT2G41790, AT2G43120, AT3G05350, AT3G20015, AT3G26340, AT3G49340, AT3G62940, AT4G17740, AT4G36195, AT5G10770, AT5G19740, AT5G24260, AT5G46390, AT5G47550, AT5G67090, ATSTE24, BRCC36A, COP8, DEG8, IAR3, ILL3, MTO1, NUDT3, PA200, PAC1, PBA1, PBB2, PBC1, RD19, RD21A, RPN12a, RPN1A, SBT1.3, SCPL27, SCPL45, SCPL49…
GO:0070011	peptidase activity, acting on L-amino acid peptides	GO_BiologicalProcess-Custom-GOA_17.06.2019_00h00	5.51497e-07	0.000161037	8.85398e-08	1.68226e-06	[6, 7]	Group19	8.95009	52	[AGD7, APA1, ARA12, ASPG1, ASPGB1, AT1G28120, AT1G43690, AT1G51980, AT2G24280, AT2G41790, AT3G05350, AT3G20015, AT3G26340, AT3G49340, AT3G62940, AT4G17740, AT4G36195, AT5G10770, AT5G19740, AT5G24260, AT5G46390, AT5G47550, AT5G67090, ATSTE24, BRCC36A, COP8, DEG8, IAR3, ILL3, MTO1, NUDT3, PAC1, PBA1, PBB2, PBC1, RD19, RD21A, RPN1A, SBT1.3, SCPL27, SCPL45, SCPL49, SLP2, UBP10, UBP12, UBP14, UCH3, XB…
GO:0070646	protein modification by small protein removal	GO_BiologicalProcess-Custom-GOA_17.06.2019_00h00	0.000535031	0.136433	8.85398e-08	1.68226e-06	[5, 6, 7, 8]	Group19	13.75	11	[AGD7, AT1G28120, AT1G43690, BRCC36A, COP8, CSN6A, FUS12, UBP10, UBP12, UBP14, UCH3]
GO:0004175	endopeptidase activity	GO_BiologicalProcess-Custom-GOA_17.06.2019_00h00	0.000452519	0.116297	8.85398e-08	1.68226e-06	[7, 8]	Group19	8.17942	31	[AGD7, APA1, ARA12, ASPG1, AT1G51980, AT2G41790, AT3G20015, AT3G26340, AT3G49340, AT4G17740, AT5G10770, AT5G46390, AT5G47550, AT5G67090, ATSTE24, DEG8, MTO1, PAC1, PBA1, PBB2, PBC1, RD19, RD21A, RPN1A, SBT1.3, SLP2, UBP10, UBP12, UBP14, XBCP3, XCP1]
GO:0008234	cysteine-type peptidase activity	GO_BiologicalProcess-Custom-GOA_17.06.2019_00h00	0.000213768	0.0564348	8.85398e-08	1.68226e-06	[7, 8]	Group19	11.3333	17	[AGD7, AT1G28120, AT1G43690, AT3G49340, AT3G62940, AT5G47550, BRCC36A, COP8, MTO1, RD19, RD21A, UBP10, UBP12, UBP14, UCH3, XBCP3, XCP1]
GO:0006520	cellular amino acid metabolic process	GO_BiologicalProcess-Custom-GOA_17.06.2019_00h00	1.80353e-10	5.4106e-08	6.64596e-11	1.39565e-09	[3, 4, 6]	Group20	11.2069	52	[ABA2, ADK, ADT6, AGD2, AGT, AK-LYS1, ALDH12A1, ASE2, ASN3, ASPGB1, AT1G22410, AT1G72810, AT2G05830, AT2G26800, AT2G37500, AT3G28480, AT4G13780, AT4G18460, AT4G26910, AT4G29120, AT4G33760, AT5G11880, AT5G18900, AT5G21060, AT5G38830, AT5G53850, BETA-UP, CARA, CHY1, CPNIFS, CSR1, EMB1030, EMB2768, ERS, ETFBETA, GAD, GATB, GS2, IMPL2, MEE32, MGL, MTO1, NS1, OASA1, OASC, OVA1, PSP, SHM3, SKL1, TWN2, …
GO:1901605	alpha-amino acid metabolic process	GO_BiologicalProcess-Custom-GOA_17.06.2019_00h00	3.47815e-07	0.00010191	6.64596e-11	1.39565e-09	[4, 5, 7]	Group20	10.7143	36	[ABA2, ADT6, AGD2, AGT, AK-LYS1, ALDH12A1, ASE2, ASN3, ASPGB1, AT1G72810, AT2G05830, AT2G26800, AT2G37500, AT3G28480, AT4G18460, AT4G26910, AT4G29120, AT5G11880, AT5G18900, AT5G21060, AT5G53850, CARA, CHY1, CPNIFS, CSR1, ETFBETA, GAD, GS2, IMPL2, MGL, MTO1, OASA1, OASC, PSP, SHM3, VAT1]
GO:0008652	cellular amino acid biosynthetic process	GO_BiologicalProcess-Custom-GOA_17.06.2019_00h00	8.43674e-07	0.000244666	6.64596e-11	1.39565e-09	[4, 5, 6, 7]	Group20	11.9149	28	[ABA2, ADK, ADT6, AGD2, AGT, AK-LYS1, ASN3, AT1G22410, AT1G72810, AT2G05830, AT2G37500, AT5G11880, AT5G21060, AT5G53850, BETA-UP, CARA, CSR1, GS2, IMPL2, MEE32, MGL, MTO1, OASA1, OASC, PSP, SHM3, SKL1, VAT1]
GO:0046394	carboxylic acid biosynthetic process	GO_BiologicalProcess-Custom-GOA_17.06.2019_00h00	6.4923e-07	0.000188926	6.64596e-11	1.39565e-09	[5, 6]	Group20	8.73147	53	[ABA2, ABCA2, ACC1, ADK, ADT6, AGD2, AGT, AK-LYS1, AOC4, ASN3, AT1G22410, AT1G66430, AT1G72810, AT2G05830, AT2G37500, AT3G12290, AT3G45770, AT4G05160, AT4G30000, AT4G33670, AT5G11880, AT5G21060, AT5G53850, BETA-UP, CAC2, CAC3, CARA, CSR1, GLDH, GS2, IMPL2, LOX1, LOX2, MEE32, MGL, MIOX1, MOD1, MTO1, NADP-ME4, OASA1, OASC, OPR1, OPR2, PEP, PKP-ALPHA, PKp3, PLA2A, PSP, RAD23B, SHM3, SKL1, VAT1, mtAC…
GO:0009066	aspartate family amino acid metabolic process	GO_BiologicalProcess-Custom-GOA_17.06.2019_00h00	6.6269e-06	0.00188867	6.64596e-11	1.39565e-09	[5, 6, 8]	Group20	20	12	[AGD2, AK-LYS1, ASN3, ASPGB1, AT1G72810, AT2G05830, AT4G26910, AT5G11880, AT5G21060, AT5G53850, MGL, MTO1]
GO:1901607	alpha-amino acid biosynthetic process	GO_BiologicalProcess-Custom-GOA_17.06.2019_00h00	4.48815e-05	0.012477	6.64596e-11	1.39565e-09	[5, 6, 7, 8]	Group20	10.6977	23	[ABA2, ADT6, AGD2, AGT, AK-LYS1, ASN3, AT1G72810, AT2G05830, AT2G37500, AT5G11880, AT5G21060, AT5G53850, CARA, CSR1, GS2, IMPL2, MGL, MTO1, OASA1, OASC, PSP, SHM3, VAT1]
GO:0009067	aspartate family amino acid biosynthetic process	GO_BiologicalProcess-Custom-GOA_17.06.2019_00h00	0.000159221	0.042512	6.64596e-11	1.39565e-09	[6, 7, 8, 9]	Group20	18.75	9	[AGD2, AK-LYS1, ASN3, AT1G72810, AT2G05830, AT5G11880, AT5G21060, AT5G53850, MTO1]
GO:0006753	nucleoside phosphate metabolic process	GO_BiologicalProcess-Custom-GOA_17.06.2019_00h00	2.43658e-08	7.28537e-06	1.266e-09	2.53201e-08	[4, 5, 6]	Group21	11.7089	37	[ACC1, ADK, ASE2, AT1G01710, AT1G36280, AT1G55090, AT2G19680, AT2G30720, AT2G34590, AT2G35040, AT3G06200, AT3G54250, AT4G04880, AT4G26910, ATP3, CAC2, CAC3, CARA, EMB3003, ENOC, FAC1, HXK3, NIC1, NIC3, NUDX19, PDE334, PFK2, PFK4, PFK5, PKP-ALPHA, PKp3, PRS3, PUR5, PYR6, TUF, UK/UPRT1, UPP]
GO:0046390	ribose phosphate biosynthetic process	GO_BiologicalProcess-Custom-GOA_17.06.2019_00h00	0.00024235	0.0634957	1.266e-09	2.53201e-08	[5, 6]	Group21	12.0968	15	[ACC1, ASE2, AT1G36280, AT2G19680, ATP3, CAC2, CAC3, CARA, FAC1, PDE334, PRS3, PUR5, TUF, UK/UPRT1, UPP]
GO:0009123	nucleoside monophosphate metabolic process	GO_BiologicalProcess-Custom-GOA_17.06.2019_00h00	0.000209822	0.055603	1.266e-09	2.53201e-08	[5, 6, 7]	Group21	15.2778	11	[ADK, ASE2, AT1G36280, AT3G06200, AT4G04880, CARA, FAC1, PUR5, PYR6, UK/UPRT1, UPP]
GO:1901293	nucleoside phosphate biosynthetic process	GO_BiologicalProcess-Custom-GOA_17.06.2019_00h00	9.29129e-06	0.00263873	1.266e-09	2.53201e-08	[5, 6, 7]	Group21	11.7949	23	[ACC1, ADK, ASE2, AT1G36280, AT1G55090, AT2G19680, AT2G35040, AT3G06200, AT4G04880, ATP3, CAC2, CAC3, CARA, FAC1, NIC1, NIC3, PDE334, PRS3, PUR5, PYR6, TUF, UK/UPRT1, UPP]
GO:0006163	purine nucleotide metabolic process	GO_BiologicalProcess-Custom-GOA_17.06.2019_00h00	2.88647e-07	8.48621e-05	1.266e-09	2.53201e-08	[5, 6, 7, 8]	Group21	12.8571	27	[ACC1, ASE2, AT1G01710, AT1G36280, AT2G19680, AT2G30720, AT2G34590, AT2G35040, AT3G06200, AT3G54250, AT4G26910, ATP3, CAC2, CAC3, EMB3003, ENOC, FAC1, HXK3, PDE334, PFK2, PFK4, PFK5, PKP-ALPHA, PKp3, PRS3, PUR5, TUF]
GO:0009259	ribonucleotide metabolic process	GO_BiologicalProcess-Custom-GOA_17.06.2019_00h00	2.38063e-07	7.02285e-05	1.266e-09	2.53201e-08	[5, 6, 7, 8]	Group21	12.6697	28	[ACC1, ASE2, AT1G01710, AT1G36280, AT2G19680, AT2G30720, AT2G34590, AT3G06200, AT3G54250, AT4G26910, ATP3, CAC2, CAC3, CARA, EMB3003, ENOC, FAC1, HXK3, PDE334, PFK2, PFK4, PFK5, PKP-ALPHA, PKp3, PUR5, TUF, UK/UPRT1, UPP]
GO:0006090	pyruvate metabolic process	GO_BiologicalProcess-Custom-GOA_17.06.2019_00h00	0.00011633	0.0312928	1.266e-09	2.53201e-08	[7]	Group21	14.2857	13	[AT2G34590, CDPMEK, DXR, EMB3003, ENOC, HXK3, ISPF, NADP-ME4, PFK2, PFK4, PFK5, PKP-ALPHA, PKp3]
GO:0006164	purine nucleotide biosynthetic process	GO_BiologicalProcess-Custom-GOA_17.06.2019_00h00	0.000590352	0.149359	1.266e-09	2.53201e-08	[6, 7, 8, 9]	Group21	12.1495	13	[ACC1, ASE2, AT1G36280, AT2G19680, AT2G35040, ATP3, CAC2, CAC3, FAC1, PDE334, PRS3, PUR5, TUF]
GO:0009150	purine ribonucleotide metabolic process	GO_BiologicalProcess-Custom-GOA_17.06.2019_00h00	1.60388e-06	0.000461916	1.266e-09	2.53201e-08	[6, 7, 8, 9]	Group21	12.3762	25	[ACC1, ASE2, AT1G01710, AT1G36280, AT2G19680, AT2G30720, AT2G34590, AT3G06200, AT3G54250, AT4G26910, ATP3, CAC2, CAC3, EMB3003, ENOC, FAC1, HXK3, PDE334, PFK2, PFK4, PFK5, PKP-ALPHA, PKp3, PUR5, TUF]
GO:0009156	ribonucleoside monophosphate biosynthetic process	GO_BiologicalProcess-Custom-GOA_17.06.2019_00h00	0.000725099	0.181275	1.266e-09	2.53201e-08	[7, 8, 9]	Group21	17.0213	8	[ASE2, AT1G36280, AT4G04880, CARA, FAC1, PUR5, UK/UPRT1, UPP]
GO:0072594	establishment of protein localization to organelle	GO_BiologicalProcess-Custom-GOA_17.06.2019_00h00	1.13655e-07	3.37556e-05	2.772e-13	6.0984e-12	[4, 5, 6]	Group22	12.0301	32	[AKR2B, AT1G29310, AT1G67680, AT2G19080, AT2G39960, AT4G30600, AT5G05520, AT5G60460, CPSRP54, HSP60-3A, NPSN13, NUP155, OEP16-3, PAP2, PEX7, PPI1, RAN3, SD3, SNX1, TIC40, TIM10, TIM8, TOC120, TOC34, TOC75-III, TOM20-2, TOM20-3, TOM40, TPR8, VPS41, cpHsc70-2, emb2734]
GO:0090150	establishment of protein localization to membrane	GO_BiologicalProcess-Custom-GOA_17.06.2019_00h00	4.53353e-05	0.0125579	2.772e-13	6.0984e-12	[4, 5, 6]	Group22	14.7368	14	[AT1G29310, AT1G67680, AT3G60860, AT4G24630, AT4G30600, AT5G05520, AT5G60460, CPSRP54, OEP16-3, PAP2, TIM10, TOM20-2, TOM20-3, TPR8]
GO:0015031	protein transport	GO_BiologicalProcess-Custom-GOA_17.06.2019_00h00	6.59593e-13	1.98538e-10	2.772e-13	6.0984e-12	[4, 5, 6, 7]	Group22	10.1412	79	[AKR2B, ARA7, ARFA1F, ARFC1, AT1G05520, AT1G06210, AT1G21380, AT1G29310, AT1G31730, AT1G60070, AT1G67680, AT2G19080, AT2G20760, AT2G27460, AT2G30060, AT2G39960, AT3G11130, AT3G22845, AT3G60860, AT4G02030, AT4G08520, AT4G24630, AT4G30600, AT4G31480, AT4G32760, AT5G05520, AT5G22780, AT5G42570, AT5G60460, AtCDC48C, CLC2, CPSRP54, CTEXP, ELC, ERMO2, EXO70A1, EXO70D1, GC6, GSNAP, HAP13, HSP60-3A, NMD3…
GO:0006886	intracellular protein transport	GO_BiologicalProcess-Custom-GOA_17.06.2019_00h00	1.99664e-13	6.02985e-11	2.772e-13	6.0984e-12	[4, 5, 6, 7, 8]	Group22	11.4783	66	[AKR2B, ARA7, ARFA1F, ARFC1, AT1G05520, AT1G06210, AT1G21380, AT1G29310, AT1G31730, AT1G60070, AT1G67680, AT2G19080, AT2G20760, AT2G27460, AT2G39960, AT3G11130, AT3G22845, AT4G08520, AT4G24630, AT4G30600, AT4G31480, AT4G32760, AT5G05520, AT5G22780, AT5G42570, AT5G60460, AtCDC48C, CLC2, CPSRP54, CTEXP, ERMO2, GC6, GSNAP, HAP13, HSP60-3A, NMD3, NPSN13, NUP155, OEP16-3, PAP2, PEX7, PPI1, RAB11c, RAB…
GO:0071806	protein transmembrane transport	GO_BiologicalProcess-Custom-GOA_17.06.2019_00h00	0.000315191	0.0819497	2.772e-13	6.0984e-12	[5, 6, 7, 8]	Group22	11.811	15	[AT1G29310, AT5G60460, CPSRP54, HSP60-3A, OEP16-3, PPI1, SD3, TIC40, TIM10, TIM8, TOC34, TOC75-III, TOM20-2, TOM20-3, TOM40]
GO:0006605	protein targeting	GO_BiologicalProcess-Custom-GOA_17.06.2019_00h00	9.11324e-08	2.71575e-05	2.772e-13	6.0984e-12	[5, 6, 7, 8, 9]	Group22	12.6582	30	[AKR2B, AT1G29310, AT1G67680, AT2G19080, AT2G39960, AT4G24630, AT4G30600, AT5G05520, AT5G60460, CPSRP54, HSP60-3A, NPSN13, OEP16-3, PAP2, PEX7, PPI1, SD3, SNX1, TIC40, TIM10, TIM8, TOC120, TOC34, TOC75-III, TOM20-2, TOM20-3, TOM40, TPR8, VPS41, cpHsc70-2]
GO:0015399	primary active transmembrane transporter activity	GO_BiologicalProcess-Custom-GOA_17.06.2019_00h00	5.46109e-05	0.0150726	2.772e-13	6.0984e-12	[7]	Group22	11.1111	21	[ABC1, ABCA2, ABCB11, ABCB2, ABCG34, ABCG39, ABCG40, ABCI8, AT1G29310, AT5G60460, AVP1, OEP16-3, PPI1, TIM10, TIM8, TOC34, TOC75-III, TOM20-2, TOM20-3, TOM40, TRX2]
GO:0006626	protein targeting to mitochondrion	GO_BiologicalProcess-Custom-GOA_17.06.2019_00h00	8.13618e-05	0.022049	2.772e-13	6.0984e-12	[5, 6, 7, 8, 9, 10]	Group22	16.9231	11	[AT2G19080, AT5G05520, HSP60-3A, OEP16-3, PAP2, SD3, TIM10, TIM8, TOM20-2, TOM20-3, TOM40]
GO:0045040	protein insertion into mitochondrial outer membrane	GO_BiologicalProcess-Custom-GOA_17.06.2019_00h00	0.000338802	0.0877497	2.772e-13	6.0984e-12	[5, 6, 7, 8, 9, 10, 11]	Group22	44.4444	4	[AT5G05520, PAP2, TOM20-2, TOM20-3]
GO:0045047	protein targeting to ER	GO_BiologicalProcess-Custom-GOA_17.06.2019_00h00	0.000206242	0.0548603	2.772e-13	6.0984e-12	[6, 7, 8, 9, 10]	Group22	23.3333	7	[AT1G29310, AT1G67680, AT2G39960, AT4G30600, AT5G60460, CPSRP54, TPR8]
GO:0015450	P-P-bond-hydrolysis-driven protein transmembrane transporter activity	GO_BiologicalProcess-Custom-GOA_17.06.2019_00h00	2.52843e-06	0.000723131	2.772e-13	6.0984e-12	[7, 8, 9, 10]	Group22	23.913	11	[AT1G29310, AT5G60460, OEP16-3, PPI1, TIM10, TIM8, TOC34, TOC75-III, TOM20-2, TOM20-3, TOM40]

## Sheet: String - Bio Process
Table S6 - String Bio Process. Biological process GO terms highlighted by the network interaction analysis done using the STRING database in the root proteins of Quercus variabilis afected during the first 16 hours after inoculation with Phytophthora cinnamomi.
#term ID	term description	observed gene count	background gene count	strength	false discovery rate	matching proteins in your network (IDs)	matching proteins in your network (labels)
GO:0008152	metabolic process	579	7962	0.24	2.76e-44	3702.AT1G02810.1,3702.AT1G02840.1,3702.AT1G02910.1,3702.AT1G03310.2,3702.AT1G03360.1,3702.AT1G03475.1,3702.AT1G04350.1,3702.AT1G04430.1,3702.AT1G05010.1,3702.AT1G05260.1,3702.AT1G05350.1,3702.AT1G05850.1,3702.AT1G06290.1,3702.AT1G06560.1,3702.AT1G06840.1,3702.AT1G07110.1,3702.AT1G07180.1,3702.AT1G07230.1,3702.AT1G07320.1,3702.AT1G08250.1,3702.AT1G08360.1,3702.AT1G08370.1,3702.AT1G08450.1,3702.AT1…	AT1G02810,SR34,LPA1,DBE1,RRP4,LIN2,AT1G04350,AT1G04430,EFE,RCI3,AT1G05350,POM1,ACX3,AT1G06560,AT1G06840,F2KP,NDA1,NPC1,RPL4,ADT6,AT1G08360,DCP1,CRT3,CPNIFS,AT1G10310,PRS3,APA1,FMO,AOC4,AT1G13750,AT1G13900,LSMT-L,SAC52,MIOX1,TWN2,AT1G14650,AVP1,PnsB1,RH36,SRG1,GSTU25,FUG1,AHA10,PP2AB2,VPS46.1,PSP,AT1G19190,EMB2719,SMT2,EMB1968,PBC1,TH1,AOR,CB5-A,SCPL45,AT1G28120,RLT1,NUDX15,AT1G29670,CAB1,IMPL1,NS…
GO:0009987	cellular process	683	11004	0.17	8.47e-33	3702.AT1G01820.1,3702.AT1G02520.1,3702.AT1G02810.1,3702.AT1G02840.1,3702.AT1G02910.1,3702.AT1G03310.2,3702.AT1G03360.1,3702.AT1G03475.1,3702.AT1G04760.1,3702.AT1G05010.1,3702.AT1G05260.1,3702.AT1G05350.1,3702.AT1G05850.1,3702.AT1G06210.1,3702.AT1G06290.1,3702.AT1G06530.1,3702.AT1G06560.1,3702.AT1G06840.1,3702.AT1G07110.1,3702.AT1G07180.1,3702.AT1G07230.1,3702.AT1G07320.1,3702.AT1G07670.1,3702.AT1…	PEX11C,ABCB11,AT1G02810,SR34,LPA1,DBE1,RRP4,LIN2,VAMP726,EFE,RCI3,AT1G05350,POM1,AT1G06210,ACX3,PMD2,AT1G06560,AT1G06840,F2KP,NDA1,NPC1,RPL4,ECA4,VPS41,ADT6,AT1G08360,DCP1,CRT3,CPNIFS,RAB11c,AT1G10310,PRS3,EMB1586,AOC4,AT1G13750,AT1G13900,LSMT-L,SAC52,MIOX1,TWN2,AT1G14650,NUP155,ABCG40,AVP1,TPL,FDM1,PnsB1,AT1G16020,Hsp70b,RH36,GSTU25,FUG1,AHA10,PP2AB2,VPS46.1,PSP,AT1G19835,EMB2719,SMT2,AT1G21380,…
GO:0044237	cellular metabolic process	484	6729	0.23	1.4e-32	3702.AT1G02840.1,3702.AT1G02910.1,3702.AT1G03310.2,3702.AT1G03360.1,3702.AT1G03475.1,3702.AT1G05010.1,3702.AT1G05260.1,3702.AT1G05350.1,3702.AT1G05850.1,3702.AT1G06290.1,3702.AT1G06560.1,3702.AT1G06840.1,3702.AT1G07110.1,3702.AT1G07230.1,3702.AT1G07320.1,3702.AT1G08250.1,3702.AT1G08360.1,3702.AT1G08370.1,3702.AT1G08490.1,3702.AT1G10310.1,3702.AT1G10700.1,3702.AT1G13280.1,3702.AT1G13750.1,3702.AT1…	SR34,LPA1,DBE1,RRP4,LIN2,EFE,RCI3,AT1G05350,POM1,ACX3,AT1G06560,AT1G06840,F2KP,NPC1,RPL4,ADT6,AT1G08360,DCP1,CPNIFS,AT1G10310,PRS3,AOC4,AT1G13750,AT1G13900,LSMT-L,SAC52,MIOX1,TWN2,AT1G14650,AVP1,PnsB1,RH36,GSTU25,FUG1,AHA10,PP2AB2,VPS46.1,PSP,EMB2719,EMB1968,PBC1,TH1,CB5-A,SCPL45,AT1G28120,RLT1,NUDX15,CAB1,IMPL1,NSI,PKp3,ABCI7,GBSS1,OHP2,STT3B,AT1G34300,EMB3003,AT1G34750,ACC1,ALDH3H1,AT1G45230,RD…
GO:0071704	organic substance metabolic process	484	6962	0.22	4.89e-29	3702.AT1G02810.1,3702.AT1G02840.1,3702.AT1G03310.2,3702.AT1G03360.1,3702.AT1G03475.1,3702.AT1G05010.1,3702.AT1G05350.1,3702.AT1G05850.1,3702.AT1G06290.1,3702.AT1G06560.1,3702.AT1G06840.1,3702.AT1G07110.1,3702.AT1G07230.1,3702.AT1G07320.1,3702.AT1G08250.1,3702.AT1G08360.1,3702.AT1G08370.1,3702.AT1G08450.1,3702.AT1G08490.1,3702.AT1G10310.1,3702.AT1G10700.1,3702.AT1G11910.1,3702.AT1G13280.1,3702.AT1…	AT1G02810,SR34,DBE1,RRP4,LIN2,EFE,AT1G05350,POM1,ACX3,AT1G06560,AT1G06840,F2KP,NPC1,RPL4,ADT6,AT1G08360,DCP1,CRT3,CPNIFS,AT1G10310,PRS3,APA1,AOC4,LSMT-L,SAC52,MIOX1,TWN2,AT1G14650,AVP1,RH36,GSTU25,FUG1,AHA10,PP2AB2,PSP,EMB2719,SMT2,EMB1968,PBC1,TH1,SCPL45,AT1G28120,RLT1,NUDX15,AT1G29670,CAB1,IMPL1,NSI,PKp3,GBSS1,STT3B,AT1G34300,EMB3003,AT1G34750,ACC1,ALDH3H1,AT1G45230,RD21A,HXK3,AT1G48100,GATB,IO…
GO:0044238	primary metabolic process	429	6374	0.2	1.91e-21	3702.AT1G02810.1,3702.AT1G02840.1,3702.AT1G03310.2,3702.AT1G03360.1,3702.AT1G05350.1,3702.AT1G05850.1,3702.AT1G06290.1,3702.AT1G06560.1,3702.AT1G06840.1,3702.AT1G07110.1,3702.AT1G07230.1,3702.AT1G07320.1,3702.AT1G08250.1,3702.AT1G08360.1,3702.AT1G08370.1,3702.AT1G08490.1,3702.AT1G10700.1,3702.AT1G11910.1,3702.AT1G14030.1,3702.AT1G14320.1,3702.AT1G14520.1,3702.AT1G14610.1,3702.AT1G14650.2,3702.AT1…	AT1G02810,SR34,DBE1,RRP4,AT1G05350,POM1,ACX3,AT1G06560,AT1G06840,F2KP,NPC1,RPL4,ADT6,AT1G08360,DCP1,CPNIFS,PRS3,APA1,LSMT-L,SAC52,MIOX1,TWN2,AT1G14650,AVP1,RH36,FUG1,PP2AB2,PSP,EMB2719,SMT2,EMB1968,PBC1,SCPL45,AT1G28120,RLT1,NUDX15,AT1G29670,CAB1,IMPL1,PKp3,GBSS1,STT3B,AT1G34300,EMB3003,AT1G34750,ACC1,AT1G45230,RD21A,HXK3,AT1G48100,GATB,IOS1,AT1G51980,ABA2,MSRB1,ARATH65,GLIP5,ICDH,TLP18.3,LOX1,AT…
GO:0009056	catabolic process	155	1576	0.37	1.7e-17	3702.AT1G02810.1,3702.AT1G03360.1,3702.AT1G05260.1,3702.AT1G05850.1,3702.AT1G06290.1,3702.AT1G07230.1,3702.AT1G08370.1,3702.AT1G11910.1,3702.AT1G14520.1,3702.AT1G17180.1,3702.AT1G17730.1,3702.AT1G19190.1,3702.AT1G20200.1,3702.AT1G21720.1,3702.AT1G28110.2,3702.AT1G28960.1,3702.AT1G29670.1,3702.AT1G31190.1,3702.AT1G32440.1,3702.AT1G34430.1,3702.AT1G47128.1,3702.AT1G47480.1,3702.AT1G47840.1,3702.AT1…	AT1G02810,RRP4,RCI3,POM1,ACX3,NPC1,DCP1,APA1,MIOX1,GSTU25,VPS46.1,AT1G19190,EMB2719,PBC1,SCPL45,NUDX15,AT1G29670,IMPL1,PKp3,EMB3003,RD21A,AT1G47480,HXK3,AT1G49650,ARATH65,GLIP5,RH20,AT1G56500,RXF12,AT1G63770,UBC5,RPN12a,MGL,ECI1,XYL1,AT1G68620,EBS1,UBC35,RAD23B,UBC2,AT2G03550,HEN2,DSK2,EMB2763,AT2G17970,AT2G18980,RPN1A,AT2G22420,PFK5,PLA2A,AT2G26800,NPC2,FUS12,GSTU7,ENOC,ARI7,BAM6,AT2G34590,URH1,…
GO:0044281	small molecule metabolic process	149	1509	0.37	6.65e-17	3702.AT1G06290.1,3702.AT1G07110.1,3702.AT1G08250.1,3702.AT1G08490.1,3702.AT1G10310.1,3702.AT1G10700.1,3702.AT1G13280.1,3702.AT1G14520.1,3702.AT1G14610.1,3702.AT1G18640.2,3702.AT1G22940.1,3702.AT1G28960.1,3702.AT1G31190.1,3702.AT1G32440.1,3702.AT1G34430.1,3702.AT1G36160.2,3702.AT1G47840.1,3702.AT1G48520.1,3702.AT1G52340.1,3702.AT1G54340.1,3702.AT1G55020.1,3702.AT1G55090.1,3702.AT1G55320.1,3702.AT1…	ACX3,F2KP,ADT6,CPNIFS,AT1G10310,PRS3,AOC4,MIOX1,TWN2,PSP,TH1,NUDX15,IMPL1,PKp3,EMB3003,ACC1,HXK3,GATB,ABA2,ICDH,LOX1,AT1G55090,AAE18,ISPF,DIR5,MGL,mtACP2,ECI1,AT1G66430,EBS1,AT1G72810,OPR1,OPR2,TY1,AtkdsA1,NADP-ME4,PAHX,ACO3,AT2G05830,MOD1,AGT,MIPS2,PFK5,NIC1,PMDH1,PLA2A,AT2G26800,CDPMEK,ENOC,ATP3,AT2G34590,URH1,ADK,AT2G37500,AT2G38010,CAC3,FAC1,SFGH,MTO1,EMB2768,AT3G06200,MEE32,IBR3,SDP6,AT3G122…
GO:0055114	oxidation-reduction process	138	1369	0.38	3.4e-16	3702.AT1G03310.2,3702.AT1G03475.1,3702.AT1G04350.1,3702.AT1G05010.1,3702.AT1G05260.1,3702.AT1G06290.1,3702.AT1G07180.1,3702.AT1G10310.1,3702.AT1G12200.1,3702.AT1G14520.1,3702.AT1G15980.1,3702.AT1G17020.1,3702.AT1G23740.1,3702.AT1G26340.1,3702.AT1G44170.2,3702.AT1G52340.1,3702.AT1G53670.1,3702.AT1G54340.1,3702.AT1G55020.1,3702.AT1G58290.1,3702.AT1G60420.1,3702.AT1G60690.1,3702.AT1G60710.1,3702.AT1…	DBE1,LIN2,AT1G04350,EFE,RCI3,ACX3,NDA1,AT1G10310,FMO,MIOX1,PnsB1,SRG1,AOR,CB5-A,ALDH3H1,ABA2,MSRB1,ICDH,LOX1,HEMA1,AT1G60420,AT1G60690,ATB2,mtACP2,ECI1,PPC4,LPR2,CADG,ALDH10A8,AT1G75280,OPR1,OPR2,TY1,NADP-ME4,PAHX,ARPN,ACO3,MOD1,AT2G17970,AT2G18980,AT2G22420,PMDH1,AT2G24190,AT2G29260,AT2G33220,AT2G34590,TO1,IRX12,AT2G39040,DPE2,AT2G41480,BEN1,CYP76C4,SDR5,AT3G01190,PnsL3,PRXIIF,MEE32,IBR3,SDP6,AT…
GO:1901576	organic substance biosynthetic process	195	2363	0.29	4.39e-15	3702.AT1G03310.2,3702.AT1G03475.1,3702.AT1G05010.1,3702.AT1G05850.1,3702.AT1G07320.1,3702.AT1G08250.1,3702.AT1G08360.1,3702.AT1G10700.1,3702.AT1G13280.1,3702.AT1G14320.1,3702.AT1G14520.1,3702.AT1G14610.1,3702.AT1G17220.1,3702.AT1G17260.1,3702.AT1G18640.2,3702.AT1G20330.1,3702.AT1G21690.3,3702.AT1G22940.1,3702.AT1G28420.1,3702.AT1G28960.1,3702.AT1G31190.1,3702.AT1G32070.2,3702.AT1G32900.1,3702.AT1…	DBE1,LIN2,EFE,POM1,RPL4,ADT6,AT1G08360,PRS3,AOC4,SAC52,MIOX1,TWN2,FUG1,AHA10,PSP,SMT2,EMB1968,TH1,RLT1,NUDX15,IMPL1,NSI,GBSS1,STT3B,ACC1,GATB,ABA2,LOX1,AT1G55090,TAF7,HEMA1,ISPF,DIR5,mtACP2,GTB1,AT1G66430,AT1G67430,CCOAMT,EBS1,CADG,AT1G72810,ALDH10A8,OPR1,OPR2,AtkdsA1,NADP-ME4,AT2G01690,AT2G05830,MOD1,MCM5,AT2G09990,AGT,AT2G20450,CSI1,MIPS2,AT2G22420,NIC1,HCS1,PLA2A,AT2G26800,CDPMEK,ATP3,AT2G3459…
GO:0044249	cellular biosynthetic process	189	2275	0.29	7.79e-15	3702.AT1G03310.2,3702.AT1G03475.1,3702.AT1G05010.1,3702.AT1G05850.1,3702.AT1G07320.1,3702.AT1G08250.1,3702.AT1G08360.1,3702.AT1G10700.1,3702.AT1G13280.1,3702.AT1G14320.1,3702.AT1G14520.1,3702.AT1G14610.1,3702.AT1G17220.1,3702.AT1G17260.1,3702.AT1G18640.2,3702.AT1G21690.3,3702.AT1G22940.1,3702.AT1G28420.1,3702.AT1G28960.1,3702.AT1G31190.1,3702.AT1G32070.2,3702.AT1G32900.1,3702.AT1G34130.1,3702.AT1…	DBE1,LIN2,EFE,POM1,RPL4,ADT6,AT1G08360,PRS3,AOC4,SAC52,MIOX1,TWN2,FUG1,AHA10,PSP,EMB1968,TH1,RLT1,NUDX15,IMPL1,NSI,GBSS1,STT3B,ACC1,GATB,ABA2,LOX1,AT1G55090,TAF7,HEMA1,ISPF,DIR5,mtACP2,GTB1,AT1G66430,AT1G67430,CCOAMT,EBS1,CADG,AT1G72810,ALDH10A8,OPR1,OPR2,AtkdsA1,NADP-ME4,AT2G01690,AT2G05830,MOD1,MCM5,AT2G09990,AGT,AT2G20450,CSI1,MIPS2,AT2G22420,NIC1,PLA2A,AT2G26800,CDPMEK,ATP3,AT2G34590,ADK,AT2G…
GO:1901564	organonitrogen compound metabolic process	285	4053	0.22	1.34e-14	3702.AT1G03475.1,3702.AT1G05350.1,3702.AT1G05850.1,3702.AT1G06840.1,3702.AT1G07320.1,3702.AT1G08250.1,3702.AT1G08360.1,3702.AT1G08490.1,3702.AT1G10310.1,3702.AT1G10700.1,3702.AT1G11910.1,3702.AT1G14030.1,3702.AT1G14320.1,3702.AT1G14610.1,3702.AT1G17180.1,3702.AT1G17220.1,3702.AT1G17720.1,3702.AT1G18640.2,3702.AT1G20200.1,3702.AT1G21720.1,3702.AT1G22940.1,3702.AT1G28110.2,3702.AT1G28120.1,3702.AT1…	LIN2,AT1G05350,POM1,AT1G06840,RPL4,ADT6,AT1G08360,CPNIFS,AT1G10310,PRS3,APA1,LSMT-L,SAC52,TWN2,GSTU25,FUG1,PP2AB2,PSP,EMB2719,PBC1,TH1,SCPL45,AT1G28120,NUDX15,CAB1,NSI,PKp3,STT3B,AT1G34300,EMB3003,AT1G34750,ACC1,RD21A,HXK3,GATB,IOS1,AT1G51980,ABA2,MSRB1,TLP18.3,AT1G55090,ZKT,UPL1,AT1G56500,HEMA1,AT1G63770,UBC5,ISPF,RPN12a,MGL,GTB1,AT1G67430,CRK2,MMZ2,EBS1,CKL2,AT1G72810,SUVH3,scpl3,ALDH10A8,LQY1,…
GO:0006807	nitrogen compound metabolic process	349	5335	0.19	2.24e-14	3702.AT1G02840.1,3702.AT1G03360.1,3702.AT1G03475.1,3702.AT1G05350.1,3702.AT1G05850.1,3702.AT1G06560.1,3702.AT1G06840.1,3702.AT1G07320.1,3702.AT1G08250.1,3702.AT1G08360.1,3702.AT1G08370.1,3702.AT1G08490.1,3702.AT1G10310.1,3702.AT1G10700.1,3702.AT1G11910.1,3702.AT1G14030.1,3702.AT1G14320.1,3702.AT1G14610.1,3702.AT1G14650.2,3702.AT1G16280.1,3702.AT1G17180.1,3702.AT1G17220.1,3702.AT1G17720.1,3702.AT1…	SR34,RRP4,LIN2,AT1G05350,POM1,AT1G06560,AT1G06840,RPL4,ADT6,AT1G08360,DCP1,CPNIFS,AT1G10310,PRS3,APA1,LSMT-L,SAC52,TWN2,AT1G14650,RH36,GSTU25,FUG1,PP2AB2,PSP,EMB2719,EMB1968,PBC1,TH1,SCPL45,AT1G28120,RLT1,NUDX15,CAB1,NSI,PKp3,STT3B,AT1G34300,EMB3003,AT1G34750,ACC1,AT1G45230,RD21A,HXK3,GATB,IOS1,AT1G51980,ABA2,MSRB1,TLP18.3,AT1G55090,RH20,TAF7,ZKT,UPL1,AT1G56500,HEMA1,CPSF73-I,AT1G63770,UBC5,ISPF,…
GO:1901575	organic substance catabolic process	131	1353	0.36	3.89e-14	3702.AT1G02810.1,3702.AT1G03360.1,3702.AT1G05850.1,3702.AT1G06290.1,3702.AT1G07230.1,3702.AT1G08370.1,3702.AT1G11910.1,3702.AT1G14520.1,3702.AT1G17180.1,3702.AT1G20200.1,3702.AT1G21720.1,3702.AT1G28110.2,3702.AT1G28960.1,3702.AT1G29670.1,3702.AT1G31190.1,3702.AT1G32440.1,3702.AT1G34430.1,3702.AT1G47128.1,3702.AT1G47840.1,3702.AT1G53840.1,3702.AT1G53920.1,3702.AT1G55150.1,3702.AT1G56500.1,3702.AT1…	AT1G02810,RRP4,POM1,ACX3,NPC1,DCP1,APA1,MIOX1,GSTU25,EMB2719,PBC1,SCPL45,NUDX15,AT1G29670,IMPL1,PKp3,EMB3003,RD21A,HXK3,ARATH65,GLIP5,RH20,AT1G56500,RXF12,AT1G63770,UBC5,RPN12a,MGL,ECI1,XYL1,EBS1,UBC35,RAD23B,UBC2,HEN2,DSK2,EMB2763,AT2G17970,RPN1A,PFK5,PLA2A,AT2G26800,NPC2,FUS12,ENOC,ARI7,BAM6,AT2G34590,URH1,AT2G38010,IRX12,AT2G39260,DPE2,SFGH,AT2G41790,AT2G45220,scpl25,PLDP2,AT3G06480,SCPL27,PLC…
GO:0009058	biosynthetic process	197	2480	0.27	7.75e-14	3702.AT1G03310.2,3702.AT1G03475.1,3702.AT1G05010.1,3702.AT1G05850.1,3702.AT1G07320.1,3702.AT1G08250.1,3702.AT1G08360.1,3702.AT1G10700.1,3702.AT1G13280.1,3702.AT1G14320.1,3702.AT1G14520.1,3702.AT1G14610.1,3702.AT1G17220.1,3702.AT1G17260.1,3702.AT1G18640.2,3702.AT1G20330.1,3702.AT1G21690.3,3702.AT1G22940.1,3702.AT1G28420.1,3702.AT1G28960.1,3702.AT1G31190.1,3702.AT1G32070.2,3702.AT1G32900.1,3702.AT1…	DBE1,LIN2,EFE,POM1,RPL4,ADT6,AT1G08360,PRS3,AOC4,SAC52,MIOX1,TWN2,FUG1,AHA10,PSP,SMT2,EMB1968,TH1,RLT1,NUDX15,IMPL1,NSI,GBSS1,STT3B,ACC1,GATB,ABA2,LOX1,AT1G55090,TAF7,HEMA1,ISPF,DIR5,mtACP2,GTB1,AT1G66430,AT1G67430,CCOAMT,EBS1,CADG,AT1G72810,ALDH10A8,OPR1,OPR2,AtkdsA1,NADP-ME4,AT2G01690,AT2G05830,MOD1,MCM5,AT2G09990,AGT,AT2G20450,CSI1,MIPS2,AT2G22420,NIC1,HCS1,PLA2A,AT2G26800,CDPMEK,ATP3,AT2G3459…
GO:0044248	cellular catabolic process	118	1167	0.38	8.25e-14	3702.AT1G03360.1,3702.AT1G05260.1,3702.AT1G05850.1,3702.AT1G06290.1,3702.AT1G07230.1,3702.AT1G08370.1,3702.AT1G14520.1,3702.AT1G17180.1,3702.AT1G17730.1,3702.AT1G20200.1,3702.AT1G21720.1,3702.AT1G28110.2,3702.AT1G28960.1,3702.AT1G47128.1,3702.AT1G55150.1,3702.AT1G56500.1,3702.AT1G58370.1,3702.AT1G63770.5,3702.AT1G63800.1,3702.AT1G64520.1,3702.AT1G64660.1,3702.AT1G65520.1,3702.AT1G68560.1,3702.AT1…	RRP4,RCI3,POM1,ACX3,NPC1,DCP1,MIOX1,GSTU25,VPS46.1,EMB2719,PBC1,SCPL45,NUDX15,RD21A,RH20,AT1G56500,RXF12,AT1G63770,UBC5,RPN12a,MGL,ECI1,XYL1,EBS1,UBC35,RAD23B,UBC2,HEN2,DSK2,EMB2763,AT2G17970,AT2G18980,RPN1A,AT2G22420,AT2G26800,NPC2,GSTU7,ARI7,URH1,AT2G38010,IRX12,AT2G39040,AT2G39260,DPE2,AT2G41480,SFGH,AT2G41790,AT3G01190,scpl25,PLDP2,PRXIIF,AT3G06480,SCPL27,SDP6,SCPL49,HCHIB,PA200,UBP14,PAC1,TR…
GO:0019752	carboxylic acid metabolic process	98	896	0.41	4.46e-13	3702.AT1G06290.1,3702.AT1G08250.1,3702.AT1G08490.1,3702.AT1G10310.1,3702.AT1G13280.1,3702.AT1G14520.1,3702.AT1G14610.1,3702.AT1G18640.2,3702.AT1G32440.1,3702.AT1G34430.1,3702.AT1G36160.2,3702.AT1G47840.1,3702.AT1G48520.1,3702.AT1G52340.1,3702.AT1G54340.1,3702.AT1G55020.1,3702.AT1G55320.1,3702.AT1G63970.1,3702.AT1G64660.1,3702.AT1G65290.1,3702.AT1G65520.1,3702.AT1G66430.1,3702.AT1G72810.1,3702.AT1…	ACX3,ADT6,CPNIFS,AT1G10310,AOC4,MIOX1,TWN2,PSP,PKp3,EMB3003,ACC1,HXK3,GATB,ABA2,ICDH,LOX1,AAE18,ISPF,MGL,mtACP2,ECI1,AT1G66430,AT1G72810,OPR1,OPR2,NADP-ME4,PAHX,ACO3,AT2G05830,MOD1,AGT,PFK5,PMDH1,PLA2A,AT2G26800,CDPMEK,ENOC,AT2G34590,ADK,AT2G37500,AT2G38010,CAC3,MTO1,EMB2768,MEE32,IBR3,AT3G12290,PKP-ALPHA,AT3G25660,CARA,LOX2,AT3G45770,GLDH,CSR1,OVA1,OASC,AT4G05160,AT4G13780,OASA1,HPL1,NS1,emb1027…
GO:1901360	organic cyclic compound metabolic process	178	2229	0.28	1.75e-12	3702.AT1G02840.1,3702.AT1G03360.1,3702.AT1G03475.1,3702.AT1G06560.1,3702.AT1G08250.1,3702.AT1G08360.1,3702.AT1G08370.1,3702.AT1G10310.1,3702.AT1G10700.1,3702.AT1G14610.1,3702.AT1G14650.2,3702.AT1G16280.1,3702.AT1G17180.1,3702.AT1G17260.1,3702.AT1G20330.1,3702.AT1G21690.3,3702.AT1G22940.1,3702.AT1G28420.1,3702.AT1G28960.1,3702.AT1G32070.2,3702.AT1G32440.1,3702.AT1G34430.1,3702.AT1G36160.2,3702.AT1…	SR34,RRP4,LIN2,AT1G06560,ADT6,AT1G08360,DCP1,AT1G10310,PRS3,TWN2,AT1G14650,RH36,GSTU25,AHA10,SMT2,EMB1968,TH1,RLT1,NUDX15,NSI,PKp3,EMB3003,ACC1,AT1G45230,HXK3,GATB,ABA2,AT1G55090,RH20,TAF7,HEMA1,CPSF73-I,ISPF,DIR5,4CL3,GTB1,CCOAMT,EMB25,MMZ2,EBS1,ATWHY2,CADG,SMU1,SKIP,UBC35,RAD23B,PRP8A,UBC2,HEN2,MCM5,AT2G09990,EMB2763,AT2G17970,NAP1;2,FVE,AT2G22420,PFK5,NIC1,ENOC,U2B',ATP3,AT2G33730,AT2G34160,AT…
GO:0046907	intracellular transport	72	569	0.48	6e-12	3702.AT1G06210.1,3702.AT1G08190.1,3702.AT1G09630.1,3702.AT1G13900.1,3702.AT1G14850.1,3702.AT1G17730.1,3702.AT1G21380.1,3702.AT1G27390.1,3702.AT1G29260.1,3702.AT1G31730.1,3702.AT1G50900.1,3702.AT1G51980.1,3702.AT1G52360.2,3702.AT1G52380.1,3702.AT1G60070.2,3702.AT1G60780.1,3702.AT1G73430.1,3702.AT1G77140.1,3702.AT2G01470.1,3702.AT2G05120.1,3702.AT2G17390.1,3702.AT2G17790.1,3702.AT2G19080.1,3702.AT2…	AT1G06210,VPS41,RAB11c,AT1G13900,NUP155,VPS46.1,AT1G21380,TOM20-2,PEX7,AT1G31730,GDC1,AT1G51980,AT1G52360,AT1G52380,AT1G60070,HAP13,AT1G73430,VPS45,STL2P,AT2G05120,AKR2B,VPS35A,AT2G19080,AT2G20760,TIM10,AT2G30060,AT2G39960,CLC2,OEP16-3,PP5.2,ERMO2,RABA5b,AT3G11130,RHD3,TOC120,NPSN13,VPS9A,TOM40,EHD1,AT3G22845,TOM20-3,GC6,TOC75-III,AT3G51890,SD3,AT4G02030,AT4G08520,VPS54,ARA7,GSNAP,AT4G24630,VLN4,…
GO:0016192	vesicle-mediated transport	55	361	0.56	1.2e-11	3702.AT1G04760.1,3702.AT1G08190.1,3702.AT1G16020.1,3702.AT1G17730.1,3702.AT1G31730.1,3702.AT1G52360.2,3702.AT1G59610.1,3702.AT1G60070.2,3702.AT1G60780.1,3702.AT1G67930.1,3702.AT1G73430.1,3702.AT1G76850.1,3702.AT1G77140.1,3702.AT2G01470.1,3702.AT2G17790.1,3702.AT2G20760.1,3702.AT2G37550.1,3702.AT2G40060.1,3702.AT3G01780.1,3702.AT3G07100.1,3702.AT3G11130.1,3702.AT3G13870.1,3702.AT3G17440.1,3702.AT3…	VAMP726,VPS41,AT1G16020,VPS46.1,AT1G31730,AT1G52360,DL3,AT1G60070,HAP13,AT1G67930,AT1G73430,SEC5A,VPS45,STL2P,VPS35A,AT2G20760,AGD7,CLC2,TPLATE,ERMO2,AT3G11130,RHD3,NPSN13,VPS9A,EHD1,AT3G22845,GC6,ATMIN7,AT3G51890,DL1E,AT3G60860,AT4G02030,AT4G08520,SAY1,AGD8,VPS54,ARA7,GSNAP,AT4G24840,AT4G31480,AT4G32285,AT4G34660,EXO70A1,SNX1,ACT7,AT5G11490,VAMP714,AT5G22780,VPS24.1,AT5G41950,VAM3,RAB1A,VPS26A,A…
GO:1901566	organonitrogen compound biosynthetic process	112	1168	0.36	1.2e-11	3702.AT1G03475.1,3702.AT1G07320.1,3702.AT1G08250.1,3702.AT1G08360.1,3702.AT1G10700.1,3702.AT1G14320.1,3702.AT1G14610.1,3702.AT1G17220.1,3702.AT1G18640.2,3702.AT1G22940.1,3702.AT1G28960.1,3702.AT1G32070.2,3702.AT1G34130.1,3702.AT1G36160.2,3702.AT1G48520.1,3702.AT1G52340.1,3702.AT1G55090.1,3702.AT1G58290.1,3702.AT1G63970.1,3702.AT1G65440.1,3702.AT1G67430.1,3702.AT1G71220.2,3702.AT1G72810.1,3702.AT1…	LIN2,RPL4,ADT6,AT1G08360,PRS3,SAC52,TWN2,FUG1,PSP,TH1,NUDX15,NSI,STT3B,ACC1,GATB,ABA2,AT1G55090,HEMA1,ISPF,GTB1,AT1G67430,EBS1,AT1G72810,ALDH10A8,AT2G05830,AT2G09990,AGT,AT2G20450,NIC1,ATP3,AT2G34590,ADK,AT2G37500,AT2G38010,CAC3,FAC1,HEME2,MTO1,EMB2768,RPSAb,AT3G05560,MEE32,AT3G25660,EIF4B1,ERF1-3,CARA,CSR1,EMB1080,AT3G52580,AT3G53740,UPP,PUR5,OVA1,EIF3C,OASC,EIF4G,AT3G60770,CSP41A,AT4G11120,EIF3…
GO:0051649	establishment of localization in cell	75	621	0.46	1.24e-11	3702.AT1G06210.1,3702.AT1G08190.1,3702.AT1G09630.1,3702.AT1G13900.1,3702.AT1G14850.1,3702.AT1G17730.1,3702.AT1G21380.1,3702.AT1G27390.1,3702.AT1G29260.1,3702.AT1G31730.1,3702.AT1G50900.1,3702.AT1G51980.1,3702.AT1G52360.2,3702.AT1G52380.1,3702.AT1G60070.2,3702.AT1G60780.1,3702.AT1G73430.1,3702.AT1G77140.1,3702.AT2G01470.1,3702.AT2G05120.1,3702.AT2G17390.1,3702.AT2G17790.1,3702.AT2G19080.1,3702.AT2…	AT1G06210,VPS41,RAB11c,AT1G13900,NUP155,VPS46.1,AT1G21380,TOM20-2,PEX7,AT1G31730,GDC1,AT1G51980,AT1G52360,AT1G52380,AT1G60070,HAP13,AT1G73430,VPS45,STL2P,AT2G05120,AKR2B,VPS35A,AT2G19080,AT2G20760,TIM10,AT2G30060,AT2G39960,CLC2,OEP16-3,PP5.2,ERMO2,RABA5b,PLC2,AT3G11130,RHD3,TOC120,NPSN13,VPS9A,TOM40,EHD1,AT3G22845,CHUP1,TOM20-3,GC6,TOC75-III,AT3G51890,SD3,AT4G02030,AT4G08520,AGD8,VPS54,ARA7,GSNAP…
GO:0034641	cellular nitrogen compound metabolic process	186	2435	0.26	1.45e-11	3702.AT1G02840.1,3702.AT1G03360.1,3702.AT1G03475.1,3702.AT1G06560.1,3702.AT1G07320.1,3702.AT1G08360.1,3702.AT1G08370.1,3702.AT1G10310.1,3702.AT1G10700.1,3702.AT1G14320.1,3702.AT1G14610.1,3702.AT1G14650.2,3702.AT1G16280.1,3702.AT1G17180.1,3702.AT1G17220.1,3702.AT1G21690.3,3702.AT1G22940.1,3702.AT1G28420.1,3702.AT1G28960.1,3702.AT1G32070.2,3702.AT1G32440.1,3702.AT1G34430.1,3702.AT1G36160.2,3702.AT1…	SR34,RRP4,LIN2,AT1G06560,RPL4,AT1G08360,DCP1,AT1G10310,PRS3,SAC52,TWN2,AT1G14650,RH36,GSTU25,FUG1,EMB1968,TH1,RLT1,NUDX15,NSI,PKp3,EMB3003,ACC1,AT1G45230,HXK3,GATB,AT1G55090,RH20,TAF7,HEMA1,CPSF73-I,AT1G63770,ISPF,GTB1,AT1G67430,EMB25,MMZ2,EBS1,ATWHY2,SMU1,ALDH10A8,SKIP,UBC35,RAD23B,PRP8A,UBC2,HEN2,MCM5,AT2G09990,EMB2763,AT2G17970,NAP1;2,FVE,AT2G20450,PFK5,NIC1,GSTU7,ENOC,U2B',ATP3,AT2G33730,AT2G…
GO:0006725	cellular aromatic compound metabolic process	168	2137	0.27	3.34e-11	3702.AT1G02840.1,3702.AT1G03360.1,3702.AT1G03475.1,3702.AT1G06560.1,3702.AT1G08250.1,3702.AT1G08360.1,3702.AT1G08370.1,3702.AT1G10310.1,3702.AT1G10700.1,3702.AT1G14610.1,3702.AT1G14650.2,3702.AT1G16280.1,3702.AT1G17180.1,3702.AT1G17260.1,3702.AT1G21690.3,3702.AT1G22940.1,3702.AT1G28420.1,3702.AT1G28960.1,3702.AT1G32070.2,3702.AT1G32440.1,3702.AT1G34430.1,3702.AT1G36160.2,3702.AT1G45230.1,3702.AT1…	SR34,RRP4,LIN2,AT1G06560,ADT6,AT1G08360,DCP1,AT1G10310,PRS3,TWN2,AT1G14650,RH36,GSTU25,AHA10,EMB1968,TH1,RLT1,NUDX15,NSI,PKp3,EMB3003,ACC1,AT1G45230,HXK3,GATB,AT1G55090,RH20,TAF7,HEMA1,CPSF73-I,ISPF,DIR5,4CL3,GTB1,CCOAMT,EMB25,MMZ2,EBS1,ATWHY2,CADG,SMU1,SKIP,UBC35,RAD23B,PRP8A,UBC2,HEN2,MCM5,AT2G09990,EMB2763,AT2G17970,NAP1;2,FVE,AT2G22420,PFK5,NIC1,ENOC,U2B',ATP3,AT2G33730,AT2G34160,AT2G34590,UR…
GO:0043436	oxoacid metabolic process	100	1019	0.37	7.73e-11	3702.AT1G06290.1,3702.AT1G08250.1,3702.AT1G08490.1,3702.AT1G10310.1,3702.AT1G13280.1,3702.AT1G14520.1,3702.AT1G14610.1,3702.AT1G18640.2,3702.AT1G32440.1,3702.AT1G34430.1,3702.AT1G36160.2,3702.AT1G47840.1,3702.AT1G48520.1,3702.AT1G52340.1,3702.AT1G54340.1,3702.AT1G55020.1,3702.AT1G55320.1,3702.AT1G63970.1,3702.AT1G64660.1,3702.AT1G65290.1,3702.AT1G65520.1,3702.AT1G66430.1,3702.AT1G72810.1,3702.AT1…	ACX3,ADT6,CPNIFS,AT1G10310,AOC4,MIOX1,TWN2,PSP,PKp3,EMB3003,ACC1,HXK3,GATB,ABA2,ICDH,LOX1,AAE18,ISPF,MGL,mtACP2,ECI1,AT1G66430,AT1G72810,OPR1,OPR2,NADP-ME4,PAHX,ACO3,AT2G05830,MOD1,AGT,PFK5,PMDH1,PLA2A,AT2G26800,CDPMEK,ENOC,AT2G34590,ADK,AT2G37500,AT2G38010,CAC3,MTO1,EMB2768,MEE32,IBR3,AT3G12290,PKP-ALPHA,AT3G25660,CARA,LOX2,AT3G45770,GLDH,CSR1,OVA1,OASC,AT4G05160,AT4G13780,OASA1,HPL1,NS1,emb1027…
GO:0051641	cellular localization	80	753	0.4	6.25e-10	3702.AT1G03360.1,3702.AT1G06210.1,3702.AT1G08190.1,3702.AT1G09630.1,3702.AT1G13900.1,3702.AT1G14850.1,3702.AT1G17730.1,3702.AT1G21380.1,3702.AT1G27390.1,3702.AT1G29260.1,3702.AT1G31730.1,3702.AT1G50900.1,3702.AT1G51980.1,3702.AT1G52360.2,3702.AT1G52380.1,3702.AT1G60070.2,3702.AT1G60780.1,3702.AT1G73430.1,3702.AT1G77140.1,3702.AT2G01470.1,3702.AT2G05120.1,3702.AT2G17390.1,3702.AT2G17790.1,3702.AT2…	RRP4,AT1G06210,VPS41,RAB11c,AT1G13900,NUP155,VPS46.1,AT1G21380,TOM20-2,PEX7,AT1G31730,GDC1,AT1G51980,AT1G52360,AT1G52380,AT1G60070,HAP13,AT1G73430,VPS45,STL2P,AT2G05120,AKR2B,VPS35A,AT2G19080,AT2G20760,CSI1,TIM10,AT2G30060,AT2G39960,CLC2,OEP16-3,PP5.2,ERMO2,RABA5b,PLC2,AT3G11130,RHD3,TOC120,NPSN13,VPS9A,TOM40,EHD1,AT3G22845,CHUP1,TOM20-3,GC6,TOC75-III,AT3G51890,AT3G60860,AT3G61260,SD3,AT4G00170,A…
GO:0015031	protein transport	73	661	0.42	1.17e-09	3702.AT1G04760.1,3702.AT1G06210.1,3702.AT1G08190.1,3702.AT1G09630.1,3702.AT1G13900.1,3702.AT1G14850.1,3702.AT1G17730.1,3702.AT1G21380.1,3702.AT1G27390.1,3702.AT1G29260.1,3702.AT1G31730.1,3702.AT1G50900.1,3702.AT1G51980.1,3702.AT1G52360.2,3702.AT1G52380.1,3702.AT1G60070.2,3702.AT1G60780.1,3702.AT1G73430.1,3702.AT1G77140.1,3702.AT2G01470.1,3702.AT2G05120.1,3702.AT2G17390.1,3702.AT2G17790.1,3702.AT2…	VAMP726,AT1G06210,VPS41,RAB11c,AT1G13900,NUP155,VPS46.1,AT1G21380,TOM20-2,PEX7,AT1G31730,GDC1,AT1G51980,AT1G52360,AT1G52380,AT1G60070,HAP13,AT1G73430,VPS45,STL2P,AT2G05120,AKR2B,VPS35A,AT2G19080,AT2G20760,SCAMP3,TIM10,AT2G30060,AT2G39960,CLC2,OEP16-3,ERMO2,RABA5b,AT3G11130,ELC,TOC120,NPSN13,TOM40,AT3G22845,Tic22-III,TOM20-3,GC6,ATMIN7,TOC75-III,AT3G51890,AT3G60860,SD3,AT4G02030,AT4G08520,VPS54,AR…
GO:0043603	cellular amide metabolic process	70	632	0.42	2.78e-09	3702.AT1G07320.1,3702.AT1G08360.1,3702.AT1G10310.1,3702.AT1G14320.1,3702.AT1G14610.1,3702.AT1G17180.1,3702.AT1G17220.1,3702.AT1G28960.1,3702.AT1G32070.2,3702.AT1G36160.2,3702.AT1G48520.1,3702.AT1G63770.5,3702.AT1G65440.1,3702.AT1G67430.1,3702.AT2G09990.1,3702.AT2G20450.1,3702.AT2G29420.1,3702.AT2G34590.1,3702.AT2G38010.2,3702.AT2G38040.1,3702.AT2G39960.1,3702.AT2G41790.1,3702.AT3G02660.1,3702.AT3…	RPL4,AT1G08360,AT1G10310,SAC52,TWN2,GSTU25,FUG1,NUDX15,NSI,ACC1,GATB,AT1G63770,GTB1,AT1G67430,AT2G09990,AT2G20450,GSTU7,AT2G34590,AT2G38010,CAC3,AT2G39960,AT2G41790,EMB2768,RPSAb,AT3G05560,AT3G12290,AT3G25660,EIF4B1,ERF1-3,EMB1080,AT3G52580,AT3G53740,AT3G54250,OVA1,EIF3C,EIF4G,AT3G60770,CSP41A,AT4G11120,EIF3A,AT4G13780,AT4G15000,UGLYAH,NS1,AT4G17560,emb1027,AT4G26910,AT4G30000,SHM3,EIF3K,AT4G3376…
GO:0042886	amide transport	75	723	0.39	8.08e-09	3702.AT1G04760.1,3702.AT1G06210.1,3702.AT1G08190.1,3702.AT1G09630.1,3702.AT1G13900.1,3702.AT1G14850.1,3702.AT1G17730.1,3702.AT1G21380.1,3702.AT1G27390.1,3702.AT1G29260.1,3702.AT1G31730.1,3702.AT1G50900.1,3702.AT1G51980.1,3702.AT1G52360.2,3702.AT1G52380.1,3702.AT1G60070.2,3702.AT1G60780.1,3702.AT1G73430.1,3702.AT1G77140.1,3702.AT2G01470.1,3702.AT2G05120.1,3702.AT2G17390.1,3702.AT2G17790.1,3702.AT2…	VAMP726,AT1G06210,VPS41,RAB11c,AT1G13900,NUP155,VPS46.1,AT1G21380,TOM20-2,PEX7,AT1G31730,GDC1,AT1G51980,AT1G52360,AT1G52380,AT1G60070,HAP13,AT1G73430,VPS45,STL2P,AT2G05120,AKR2B,VPS35A,AT2G19080,AT2G20760,SCAMP3,TIM10,AT2G30060,GLTP1,GAMMA-TIP,AT2G39960,CLC2,OEP16-3,ERMO2,RABA5b,AT3G11130,ELC,TOC120,NPSN13,TOM40,AT3G22845,Tic22-III,TOM20-3,GC6,ATMIN7,TOC75-III,AT3G51890,AT3G60860,SD3,AT4G02030,AT…
GO:0033036	macromolecule localization	87	913	0.35	1.08e-08	3702.AT1G03360.1,3702.AT1G04760.1,3702.AT1G06210.1,3702.AT1G08190.1,3702.AT1G09630.1,3702.AT1G13900.1,3702.AT1G14850.1,3702.AT1G15520.1,3702.AT1G17730.1,3702.AT1G21380.1,3702.AT1G27390.1,3702.AT1G29260.1,3702.AT1G31730.1,3702.AT1G50900.1,3702.AT1G51980.1,3702.AT1G52360.2,3702.AT1G52380.1,3702.AT1G60070.2,3702.AT1G60780.1,3702.AT1G73430.1,3702.AT1G77140.1,3702.AT2G01470.1,3702.AT2G05120.1,3702.AT2…	RRP4,VAMP726,AT1G06210,VPS41,RAB11c,AT1G13900,NUP155,ABCG40,VPS46.1,AT1G21380,TOM20-2,PEX7,AT1G31730,GDC1,AT1G51980,AT1G52360,AT1G52380,AT1G60070,HAP13,AT1G73430,VPS45,STL2P,AT2G05120,AKR2B,VPS35A,AT2G19080,AT2G20760,SCAMP3,CSI1,TIM10,AT2G30060,GLTP1,AT2G38550,AT2G39960,CLC2,OEP16-3,ERMO2,RABA5b,AT3G11130,ELC,TOC120,NPSN13,TOM40,AT3G22845,Tic22-III,TOM20-3,GC6,ATMIN7,LTPG2,TOC75-III,ABCA2,AT3G518…
GO:0006886	intracellular protein transport	56	457	0.46	1.13e-08	3702.AT1G06210.1,3702.AT1G08190.1,3702.AT1G09630.1,3702.AT1G13900.1,3702.AT1G14850.1,3702.AT1G21380.1,3702.AT1G27390.1,3702.AT1G29260.1,3702.AT1G31730.1,3702.AT1G50900.1,3702.AT1G51980.1,3702.AT1G52360.2,3702.AT1G60070.2,3702.AT1G60780.1,3702.AT1G73430.1,3702.AT1G77140.1,3702.AT2G05120.1,3702.AT2G17390.1,3702.AT2G17790.1,3702.AT2G19080.1,3702.AT2G20760.1,3702.AT2G29530.3,3702.AT2G39960.1,3702.AT2…	AT1G06210,VPS41,RAB11c,AT1G13900,NUP155,AT1G21380,TOM20-2,PEX7,AT1G31730,GDC1,AT1G51980,AT1G52360,AT1G60070,HAP13,AT1G73430,VPS45,AT2G05120,AKR2B,VPS35A,AT2G19080,AT2G20760,TIM10,AT2G39960,CLC2,OEP16-3,ERMO2,RABA5b,AT3G11130,TOC120,NPSN13,TOM40,AT3G22845,TOM20-3,GC6,TOC75-III,AT3G51890,SD3,AT4G08520,ARA7,GSNAP,AT4G24630,AT4G31480,AT4G32760,AtCDC48C,CPSRP54,TOC34,SNX1,AT5G11490,TIC40,AT5G22780,VAM…
GO:0046483	heterocycle metabolic process	152	2022	0.25	1.13e-08	3702.AT1G02840.1,3702.AT1G03360.1,3702.AT1G03475.1,3702.AT1G06560.1,3702.AT1G08360.1,3702.AT1G08370.1,3702.AT1G10310.1,3702.AT1G10700.1,3702.AT1G14610.1,3702.AT1G14650.2,3702.AT1G16280.1,3702.AT1G17260.1,3702.AT1G21690.3,3702.AT1G22940.1,3702.AT1G28420.1,3702.AT1G28960.1,3702.AT1G32070.2,3702.AT1G32440.1,3702.AT1G34430.1,3702.AT1G36160.2,3702.AT1G45230.1,3702.AT1G47840.1,3702.AT1G48520.1,3702.AT1…	SR34,RRP4,LIN2,AT1G06560,AT1G08360,DCP1,AT1G10310,PRS3,TWN2,AT1G14650,RH36,AHA10,EMB1968,TH1,RLT1,NUDX15,NSI,PKp3,EMB3003,ACC1,AT1G45230,HXK3,GATB,ABA2,AT1G55090,RH20,TAF7,HEMA1,CPSF73-I,ISPF,DIR5,GTB1,EMB25,MMZ2,EBS1,ATWHY2,SMU1,SKIP,UBC35,RAD23B,PRP8A,UBC2,HEN2,MCM5,AT2G09990,EMB2763,AT2G17970,NAP1;2,FVE,PFK5,NIC1,ENOC,U2B',ATP3,AT2G33730,AT2G34160,AT2G34590,URH1,ADK,CAC3,FAC1,AT2G39260,HEME2,L…
GO:0008104	protein localization	75	736	0.38	1.49e-08	3702.AT1G04760.1,3702.AT1G06210.1,3702.AT1G08190.1,3702.AT1G09630.1,3702.AT1G13900.1,3702.AT1G14850.1,3702.AT1G17730.1,3702.AT1G21380.1,3702.AT1G27390.1,3702.AT1G29260.1,3702.AT1G31730.1,3702.AT1G50900.1,3702.AT1G51980.1,3702.AT1G52360.2,3702.AT1G52380.1,3702.AT1G60070.2,3702.AT1G60780.1,3702.AT1G73430.1,3702.AT1G77140.1,3702.AT2G01470.1,3702.AT2G05120.1,3702.AT2G17390.1,3702.AT2G17790.1,3702.AT2…	VAMP726,AT1G06210,VPS41,RAB11c,AT1G13900,NUP155,VPS46.1,AT1G21380,TOM20-2,PEX7,AT1G31730,GDC1,AT1G51980,AT1G52360,AT1G52380,AT1G60070,HAP13,AT1G73430,VPS45,STL2P,AT2G05120,AKR2B,VPS35A,AT2G19080,AT2G20760,SCAMP3,CSI1,TIM10,AT2G30060,AT2G39960,CLC2,OEP16-3,ERMO2,RABA5b,AT3G11130,ELC,TOC120,NPSN13,TOM40,AT3G22845,Tic22-III,TOM20-3,GC6,ATMIN7,TOC75-III,AT3G51890,AT3G60860,SD3,AT4G02030,AT4G08520,VPS…
GO:0044271	cellular nitrogen compound biosynthetic process	95	1068	0.32	3.45e-08	3702.AT1G03475.1,3702.AT1G07320.1,3702.AT1G08360.1,3702.AT1G10700.1,3702.AT1G14320.1,3702.AT1G14610.1,3702.AT1G17220.1,3702.AT1G22940.1,3702.AT1G28420.1,3702.AT1G28960.1,3702.AT1G32070.2,3702.AT1G36160.2,3702.AT1G48520.1,3702.AT1G55090.1,3702.AT1G55300.2,3702.AT1G58290.1,3702.AT1G63970.1,3702.AT1G65440.1,3702.AT1G67430.1,3702.AT1G74920.1,3702.AT2G09990.1,3702.AT2G20450.1,3702.AT2G22570.1,3702.AT2…	LIN2,RPL4,AT1G08360,PRS3,SAC52,TWN2,FUG1,TH1,RLT1,NUDX15,NSI,ACC1,GATB,AT1G55090,TAF7,HEMA1,ISPF,GTB1,AT1G67430,ALDH10A8,AT2G09990,AT2G20450,NIC1,ATP3,AT2G34590,ADK,AT2G38010,CAC3,FAC1,HEME2,EMB2768,RPSAb,AT3G05560,AT3G06200,TGA6,NRPB5,AT3G25660,EIF4B1,ERF1-3,CARA,EMB1080,AT3G52580,AT3G53740,UPP,PUR5,OVA1,EIF3C,EIF4G,AT3G60770,CSP41A,SPT16,AT4G11120,EIF3A,PTAC5,AT4G13780,AT4G15000,NS1,AT4G17560,C…
GO:0010467	gene expression	105	1235	0.3	3.56e-08	3702.AT1G02840.1,3702.AT1G03360.1,3702.AT1G06560.1,3702.AT1G07320.1,3702.AT1G08360.1,3702.AT1G08370.1,3702.AT1G14320.1,3702.AT1G14610.1,3702.AT1G14650.2,3702.AT1G16280.1,3702.AT1G17220.1,3702.AT1G28420.1,3702.AT1G45230.1,3702.AT1G48520.1,3702.AT1G51980.1,3702.AT1G55150.1,3702.AT1G55300.2,3702.AT1G61010.2,3702.AT1G65440.1,3702.AT1G67430.1,3702.AT1G70070.1,3702.AT1G73720.1,3702.AT1G77180.2,3702.AT1…	SR34,RRP4,AT1G06560,RPL4,AT1G08360,DCP1,SAC52,TWN2,AT1G14650,RH36,FUG1,RLT1,AT1G45230,GATB,AT1G51980,RH20,TAF7,CPSF73-I,GTB1,AT1G67430,EMB25,SMU1,SKIP,PRP8A,EMB2753,HEN2,AT2G09990,EMB2763,AT2G20450,U2B',AT2G33730,AT2G34160,AT2G39960,LARP6b,EMB2768,RPSAb,AT3G05560,AT3G06480,AT3G11964,TGA6,AT3G15010,ASPGB1,NRPB5,AT3G25660,EIF4B1,ERF1-3,EMB1080,AT3G50845,CP33,AT3G52580,AT3G53740,OVA1,EIF3C,AT3G58180…
GO:1901565	organonitrogen compound catabolic process	71	699	0.38	5.34e-08	3702.AT1G05850.1,3702.AT1G11910.1,3702.AT1G20200.1,3702.AT1G21720.1,3702.AT1G28110.2,3702.AT1G28960.1,3702.AT1G47128.1,3702.AT1G56500.1,3702.AT1G63770.5,3702.AT1G63800.1,3702.AT1G64520.1,3702.AT1G64660.1,3702.AT1G71220.2,3702.AT1G78870.1,3702.AT1G79650.4,3702.AT2G02760.1,3702.AT2G17200.1,3702.AT2G20580.1,3702.AT2G26800.2,3702.AT2G26990.1,3702.AT2G31510.1,3702.AT2G36310.1,3702.AT2G38010.2,3702.AT2…	POM1,APA1,EMB2719,PBC1,SCPL45,NUDX15,RD21A,AT1G56500,AT1G63770,UBC5,RPN12a,MGL,EBS1,UBC35,RAD23B,UBC2,DSK2,RPN1A,AT2G26800,FUS12,ARI7,URH1,AT2G38010,AT2G41790,scpl25,SCPL27,SCPL49,HCHIB,PA200,ASPG1,AT3G20015,UBP14,PAC1,AT3G26340,AT3G53970,UBC14,scpl40,ABC1,CUL1,DDB1A,UBP10,UGLYAH,UCH3,ChiC,AT4G26910,AT4G29120,PBA1,ACDO1,SHM3,XCP1,ACD2,RD19,AtCDC48C,DLS1,UBP12,EMB2107,AT5G10770,AT5G15400,GAD,NUDX1…
GO:0006520	cellular amino acid metabolic process	48	374	0.48	6.29e-08	3702.AT1G08250.1,3702.AT1G08490.1,3702.AT1G14610.1,3702.AT1G18640.2,3702.AT1G48520.1,3702.AT1G52340.1,3702.AT1G64660.1,3702.AT1G72810.1,3702.AT2G05830.1,3702.AT2G13360.1,3702.AT2G26800.2,3702.AT2G37250.1,3702.AT2G37500.1,3702.AT3G01120.1,3702.AT3G02660.1,3702.AT3G06350.1,3702.AT3G25660.1,3702.AT3G27740.1,3702.AT3G48560.1,3702.AT3G55400.1,3702.AT3G59760.1,3702.AT4G13780.1,3702.AT4G14880.4,3702.AT4…	ADT6,CPNIFS,TWN2,PSP,GATB,ABA2,MGL,AT1G72810,AT2G05830,AGT,AT2G26800,ADK,AT2G37500,MTO1,EMB2768,MEE32,AT3G25660,CARA,CSR1,OVA1,OASC,AT4G13780,OASA1,NS1,emb1027,AT4G26910,AT4G29120,SHM3,DAP,AT4G33760,ASE2,IMPL2,SIR,ASN3,AT5G11880,AK-LYS1,VAT1,GAD,EMB1030,GS2,AT5G38830,ETFBETA,AT5G53850,ALDH12A1,ERS,BETA-UP,ATBCAT-5,CHY1
GO:0006091	generation of precursor metabolites and energy	50	409	0.46	1.17e-07	3702.AT1G02910.1,3702.AT1G03310.2,3702.AT1G15980.1,3702.AT1G26340.1,3702.AT1G29930.1,3702.AT1G32440.1,3702.AT1G34000.1,3702.AT1G34430.1,3702.AT1G47840.1,3702.AT1G54340.1,3702.AT1G54780.1,3702.AT1G55480.1,3702.AT1G68750.1,3702.AT1G75690.1,3702.AT2G02850.1,3702.AT2G05710.1,3702.AT2G22480.1,3702.AT2G22780.1,3702.AT2G26800.2,3702.AT2G29560.1,3702.AT2G34590.1,3702.AT2G40100.1,3702.AT2G40840.1,3702.AT3…	LPA1,DBE1,PnsB1,CB5-A,CAB1,PKp3,OHP2,EMB3003,HXK3,ICDH,TLP18.3,ZKT,PPC4,LQY1,ARPN,ACO3,PFK5,PMDH1,AT2G26800,ENOC,AT2G34590,LHCB4.3,DPE2,PnsL3,SDP6,PKP-ALPHA,GRXS17,ISA3,FdC1,AT4G15510,AT4G26910,GrxC5,ACDO1,APL3,MLS,AT5G11770,AT5G13430,AT5G14590,CBR,APL1,EMB2024,G6PD1,DEG8,ETFBETA,CEST,PFK2,AT5G52840,CB5-E,PFK4,AOX2
GO:0044283	small molecule biosynthetic process	64	619	0.39	2.18e-07	3702.AT1G08250.1,3702.AT1G13280.1,3702.AT1G14520.1,3702.AT1G18640.2,3702.AT1G22940.1,3702.AT1G28960.1,3702.AT1G31190.1,3702.AT1G36160.2,3702.AT1G52340.1,3702.AT1G55020.1,3702.AT1G65290.1,3702.AT1G66430.1,3702.AT1G72810.1,3702.AT1G76680.2,3702.AT1G76690.1,3702.AT1G79500.5,3702.AT1G79750.1,3702.AT2G05830.1,3702.AT2G05990.2,3702.AT2G13360.1,3702.AT2G22240.1,3702.AT2G26560.1,3702.AT2G26800.2,3702.AT2…	ADT6,AOC4,MIOX1,PSP,TH1,NUDX15,IMPL1,ACC1,ABA2,LOX1,mtACP2,AT1G66430,AT1G72810,OPR1,OPR2,AtkdsA1,NADP-ME4,AT2G05830,MOD1,AGT,MIPS2,PLA2A,AT2G26800,ADK,AT2G37500,AT2G38010,CAC3,MTO1,MEE32,CARA,LOX2,AT3G45770,GLDH,CSR1,OASC,ABC1,AT4G05160,OASA1,FPS2,AT4G30000,SHM3,AT4G33670,DAP,IMPL2,SIR,AT5G09820,ASN3,AT5G11880,AK-LYS1,VAT1,ITPK1,NUDX19,AT5G32470,CAC2,GS2,SOS4,PDXH,AT5G53850,THI1,GS1,cPT4,GCH,BETA…
GO:0009057	macromolecule catabolic process	73	761	0.36	2.64e-07	3702.AT1G02810.1,3702.AT1G03360.1,3702.AT1G05850.1,3702.AT1G08370.1,3702.AT1G11910.1,3702.AT1G20200.1,3702.AT1G21720.1,3702.AT1G28110.2,3702.AT1G47128.1,3702.AT1G53840.1,3702.AT1G55150.1,3702.AT1G56500.1,3702.AT1G58370.1,3702.AT1G63800.1,3702.AT1G64520.1,3702.AT1G68560.1,3702.AT1G71220.2,3702.AT1G78870.1,3702.AT1G79650.4,3702.AT2G02760.1,3702.AT2G06990.1,3702.AT2G17200.1,3702.AT2G17510.2,3702.AT2…	AT1G02810,RRP4,POM1,DCP1,APA1,EMB2719,PBC1,SCPL45,RD21A,ARATH65,RH20,AT1G56500,RXF12,UBC5,RPN12a,XYL1,EBS1,UBC35,RAD23B,UBC2,HEN2,DSK2,EMB2763,AT2G17970,RPN1A,FUS12,ARI7,BAM6,AT2G39260,DPE2,AT2G41790,AT2G45220,scpl25,AT3G06480,SCPL27,SCPL49,HCHIB,PA200,ASPG1,AT3G20015,UBP14,PAC1,TRBAMY,AT3G26340,SEX4,AT3G53970,UBC14,AT3G58560,scpl40,CUL1,AT4G04880,DDB1A,ISA3,UBP10,UCH3,ChiC,PBA1,XCP1,RD19,AtCDC48…
GO:0034613	cellular protein localization	58	534	0.41	2.64e-07	3702.AT1G06210.1,3702.AT1G08190.1,3702.AT1G09630.1,3702.AT1G13900.1,3702.AT1G14850.1,3702.AT1G21380.1,3702.AT1G27390.1,3702.AT1G29260.1,3702.AT1G31730.1,3702.AT1G50900.1,3702.AT1G51980.1,3702.AT1G52360.2,3702.AT1G60070.2,3702.AT1G60780.1,3702.AT1G73430.1,3702.AT1G77140.1,3702.AT2G05120.1,3702.AT2G17390.1,3702.AT2G17790.1,3702.AT2G19080.1,3702.AT2G20760.1,3702.AT2G22125.1,3702.AT2G29530.3,3702.AT2…	AT1G06210,VPS41,RAB11c,AT1G13900,NUP155,AT1G21380,TOM20-2,PEX7,AT1G31730,GDC1,AT1G51980,AT1G52360,AT1G60070,HAP13,AT1G73430,VPS45,AT2G05120,AKR2B,VPS35A,AT2G19080,AT2G20760,CSI1,TIM10,AT2G39960,CLC2,OEP16-3,ERMO2,RABA5b,AT3G11130,TOC120,NPSN13,TOM40,AT3G22845,TOM20-3,GC6,TOC75-III,AT3G51890,AT3G60860,SD3,AT4G08520,ARA7,GSNAP,AT4G24630,AT4G31480,AT4G32760,AtCDC48C,CPSRP54,TOC34,SNX1,AT5G11490,TIC4…
GO:0043604	amide biosynthetic process	56	511	0.41	3.71e-07	3702.AT1G07320.1,3702.AT1G08360.1,3702.AT1G14320.1,3702.AT1G14610.1,3702.AT1G17220.1,3702.AT1G32070.2,3702.AT1G36160.2,3702.AT1G48520.1,3702.AT1G65440.1,3702.AT1G67430.1,3702.AT2G09990.1,3702.AT2G20450.1,3702.AT2G34590.1,3702.AT2G38040.1,3702.AT3G02660.1,3702.AT3G04770.1,3702.AT3G05560.3,3702.AT3G25660.1,3702.AT3G26400.1,3702.AT3G26618.1,3702.AT3G48930.1,3702.AT3G52580.1,3702.AT3G53740.4,3702.AT3…	RPL4,AT1G08360,SAC52,TWN2,FUG1,NSI,ACC1,GATB,GTB1,AT1G67430,AT2G09990,AT2G20450,AT2G34590,CAC3,EMB2768,RPSAb,AT3G05560,AT3G25660,EIF4B1,ERF1-3,EMB1080,AT3G52580,AT3G53740,OVA1,EIF3C,EIF4G,AT3G60770,CSP41A,AT4G11120,EIF3A,AT4G13780,AT4G15000,NS1,AT4G17560,emb1027,AT4G30000,EIF3K,AT4G33760,AT4G34670,AT4G38710,AT5G08650,AT5G09510,ASN3,EMB3136,SVR3,EMB1030,GSH2,CAC2,AT5G35530,AT5G38830,AT5G48760,AT5G…
GO:0071840	cellular component organization or biogenesis	170	2482	0.21	3.97e-07	3702.AT1G01820.1,3702.AT1G02810.1,3702.AT1G02910.1,3702.AT1G03360.1,3702.AT1G06530.1,3702.AT1G06560.1,3702.AT1G08190.1,3702.AT1G08360.1,3702.AT1G08490.1,3702.AT1G12770.1,3702.AT1G13900.1,3702.AT1G14320.1,3702.AT1G14850.1,3702.AT1G15690.1,3702.AT1G16280.1,3702.AT1G17260.1,3702.AT1G19835.1,3702.AT1G26355.1,3702.AT1G27390.1,3702.AT1G29260.1,3702.AT1G32500.1,3702.AT1G32640.1,3702.AT1G34000.1,3702.AT1…	PEX11C,AT1G02810,LPA1,RRP4,PMD2,AT1G06560,VPS41,AT1G08360,CPNIFS,EMB1586,AT1G13900,SAC52,NUP155,AVP1,RH36,AHA10,AT1G19835,SP1L1,TOM20-2,PEX7,ABCI7,MYC2,OHP2,TED6,AT1G45230,AT1G48100,GDC1,AT1G51980,ARATH65,RH20,TAF7,ZKT,DL3,RPN12a,MGL,4CL3,GTB1,EXPB2,LINC1,XYL1,EMB25,PFI,SUVH3,AT1G73430,AtkdsA1,PRP8A,UBC2,AT2G05120,HEN2,MCM5,AT2G09990,EMB2763,AT2G19080,NAP1;2,FVE,CLASP,AT2G20450,AT2G20760,CSI1,GEM…
GO:0070727	cellular macromolecule localization	59	565	0.39	6.63e-07	3702.AT1G03360.1,3702.AT1G06210.1,3702.AT1G08190.1,3702.AT1G09630.1,3702.AT1G13900.1,3702.AT1G14850.1,3702.AT1G21380.1,3702.AT1G27390.1,3702.AT1G29260.1,3702.AT1G31730.1,3702.AT1G50900.1,3702.AT1G51980.1,3702.AT1G52360.2,3702.AT1G60070.2,3702.AT1G60780.1,3702.AT1G73430.1,3702.AT1G77140.1,3702.AT2G05120.1,3702.AT2G17390.1,3702.AT2G17790.1,3702.AT2G19080.1,3702.AT2G20760.1,3702.AT2G22125.1,3702.AT2…	RRP4,AT1G06210,VPS41,RAB11c,AT1G13900,NUP155,AT1G21380,TOM20-2,PEX7,AT1G31730,GDC1,AT1G51980,AT1G52360,AT1G60070,HAP13,AT1G73430,VPS45,AT2G05120,AKR2B,VPS35A,AT2G19080,AT2G20760,CSI1,TIM10,AT2G39960,CLC2,OEP16-3,ERMO2,RABA5b,AT3G11130,TOC120,NPSN13,TOM40,AT3G22845,TOM20-3,GC6,TOC75-III,AT3G51890,AT3G60860,SD3,AT4G08520,ARA7,GSNAP,AT4G24630,AT4G31480,AT4G32760,AtCDC48C,CPSRP54,TOC34,SNX1,AT5G11490…
GO:0006518	peptide metabolic process	55	510	0.41	8.26e-07	3702.AT1G07320.1,3702.AT1G08360.1,3702.AT1G14320.1,3702.AT1G14610.1,3702.AT1G17180.1,3702.AT1G17220.1,3702.AT1G48520.1,3702.AT1G63770.5,3702.AT1G65440.1,3702.AT1G67430.1,3702.AT2G09990.1,3702.AT2G20450.1,3702.AT2G29420.1,3702.AT2G39960.1,3702.AT2G41790.1,3702.AT3G02660.1,3702.AT3G04770.1,3702.AT3G05560.3,3702.AT3G25660.1,3702.AT3G26400.1,3702.AT3G26618.1,3702.AT3G48930.1,3702.AT3G52580.1,3702.AT3…	RPL4,AT1G08360,SAC52,TWN2,GSTU25,FUG1,GATB,AT1G63770,GTB1,AT1G67430,AT2G09990,AT2G20450,GSTU7,AT2G39960,AT2G41790,EMB2768,RPSAb,AT3G05560,AT3G25660,EIF4B1,ERF1-3,EMB1080,AT3G52580,AT3G53740,OVA1,EIF3C,EIF4G,AT3G60770,CSP41A,AT4G11120,EIF3A,AT4G13780,AT4G15000,NS1,AT4G17560,emb1027,EIF3K,AT4G33760,AT4G34670,AT4G38710,AT5G08650,AT5G09510,EMB3136,SVR3,EMB1030,GSH2,AT5G35530,AT5G38830,AT5G48760,AT5G5…
GO:0043170	macromolecule metabolic process	279	4720	0.15	1.55e-06	3702.AT1G02810.1,3702.AT1G02840.1,3702.AT1G03310.2,3702.AT1G03360.1,3702.AT1G05350.1,3702.AT1G05850.1,3702.AT1G06560.1,3702.AT1G06840.1,3702.AT1G07320.1,3702.AT1G08360.1,3702.AT1G08370.1,3702.AT1G08490.1,3702.AT1G11910.1,3702.AT1G14030.1,3702.AT1G14320.1,3702.AT1G14610.1,3702.AT1G14650.2,3702.AT1G15690.1,3702.AT1G16280.1,3702.AT1G17220.1,3702.AT1G17720.1,3702.AT1G20200.1,3702.AT1G21690.3,3702.AT1…	AT1G02810,SR34,DBE1,RRP4,AT1G05350,POM1,AT1G06560,AT1G06840,RPL4,AT1G08360,DCP1,CPNIFS,APA1,LSMT-L,SAC52,TWN2,AT1G14650,AVP1,RH36,FUG1,PP2AB2,EMB2719,EMB1968,PBC1,SCPL45,AT1G28120,RLT1,CAB1,GBSS1,STT3B,AT1G34300,AT1G34750,AT1G45230,RD21A,GATB,IOS1,AT1G51980,MSRB1,ARATH65,TLP18.3,RH20,TAF7,ZKT,UPL1,AT1G56500,RXF12,CPSF73-I,AT1G63770,UBC5,RPN12a,GTB1,AT1G66430,AT1G67430,XYL1,EMB25,CRK2,MMZ2,EBS1,AT…
GO:0019637	organophosphate metabolic process	55	522	0.4	1.67e-06	3702.AT1G07110.1,3702.AT1G07230.1,3702.AT1G10700.1,3702.AT1G22940.1,3702.AT1G28960.1,3702.AT1G31190.1,3702.AT1G32440.1,3702.AT1G34430.1,3702.AT1G36160.2,3702.AT1G47840.1,3702.AT1G55090.1,3702.AT1G63970.1,3702.AT2G01690.2,3702.AT2G22240.1,3702.AT2G22480.1,3702.AT2G22570.1,3702.AT2G26870.1,3702.AT2G26930.1,3702.AT2G29560.1,3702.AT2G33040.1,3702.AT2G34590.1,3702.AT2G37250.1,3702.AT2G38040.1,3702.AT2…	F2KP,NPC1,PRS3,TH1,NUDX15,IMPL1,PKp3,EMB3003,ACC1,HXK3,AT1G55090,ISPF,AT2G01690,MIPS2,PFK5,NIC1,NPC2,CDPMEK,ENOC,ATP3,AT2G34590,ADK,CAC3,FAC1,PECT1,PLDP2,AT3G06200,SDP6,PTEN2A,PKP-ALPHA,CARA,RHD4,UPP,AT3G54250,PUR5,AT4G04880,FPS2,AT4G26910,ASE2,IMPL2,AT5G04980,ITPK1,AT5G19150,NUDX19,NIC3,EMB2024,PYR6,CAC2,G6PD1,SOS4,UK/UPRT1,PFK2,PDXH,PFK4,DXR
GO:0043043	peptide biosynthetic process	49	441	0.42	2.45e-06	3702.AT1G07320.1,3702.AT1G08360.1,3702.AT1G14320.1,3702.AT1G14610.1,3702.AT1G17220.1,3702.AT1G48520.1,3702.AT1G65440.1,3702.AT1G67430.1,3702.AT2G09990.1,3702.AT2G20450.1,3702.AT3G02660.1,3702.AT3G04770.1,3702.AT3G05560.3,3702.AT3G25660.1,3702.AT3G26400.1,3702.AT3G26618.1,3702.AT3G48930.1,3702.AT3G52580.1,3702.AT3G53740.4,3702.AT3G55400.1,3702.AT3G56150.2,3702.AT3G60240.4,3702.AT3G60770.1,3702.AT3…	RPL4,AT1G08360,SAC52,TWN2,FUG1,GATB,GTB1,AT1G67430,AT2G09990,AT2G20450,EMB2768,RPSAb,AT3G05560,AT3G25660,EIF4B1,ERF1-3,EMB1080,AT3G52580,AT3G53740,OVA1,EIF3C,EIF4G,AT3G60770,CSP41A,AT4G11120,EIF3A,AT4G13780,AT4G15000,NS1,AT4G17560,emb1027,EIF3K,AT4G33760,AT4G34670,AT4G38710,AT5G08650,AT5G09510,EMB3136,SVR3,EMB1030,GSH2,AT5G35530,AT5G38830,AT5G48760,AT5G57290,AT5G58420,AT5G61170,ERS,AT5G65220
GO:0006412	translation	48	437	0.42	4.76e-06	3702.AT1G07320.1,3702.AT1G08360.1,3702.AT1G14320.1,3702.AT1G14610.1,3702.AT1G17220.1,3702.AT1G48520.1,3702.AT1G65440.1,3702.AT1G67430.1,3702.AT2G09990.1,3702.AT2G20450.1,3702.AT3G02660.1,3702.AT3G04770.1,3702.AT3G05560.3,3702.AT3G25660.1,3702.AT3G26400.1,3702.AT3G26618.1,3702.AT3G48930.1,3702.AT3G52580.1,3702.AT3G53740.4,3702.AT3G55400.1,3702.AT3G56150.2,3702.AT3G60240.4,3702.AT3G60770.1,3702.AT3…	RPL4,AT1G08360,SAC52,TWN2,FUG1,GATB,GTB1,AT1G67430,AT2G09990,AT2G20450,EMB2768,RPSAb,AT3G05560,AT3G25660,EIF4B1,ERF1-3,EMB1080,AT3G52580,AT3G53740,OVA1,EIF3C,EIF4G,AT3G60770,CSP41A,AT4G11120,EIF3A,AT4G13780,AT4G15000,NS1,AT4G17560,emb1027,EIF3K,AT4G33760,AT4G34670,AT4G38710,AT5G08650,AT5G09510,EMB3136,SVR3,EMB1030,AT5G35530,AT5G38830,AT5G48760,AT5G57290,AT5G58420,AT5G61170,ERS,AT5G65220
GO:0071705	nitrogen compound transport	82	973	0.3	4.83e-06	3702.AT1G04760.1,3702.AT1G06210.1,3702.AT1G08190.1,3702.AT1G09630.1,3702.AT1G13900.1,3702.AT1G14850.1,3702.AT1G17730.1,3702.AT1G21380.1,3702.AT1G27390.1,3702.AT1G29260.1,3702.AT1G31730.1,3702.AT1G50900.1,3702.AT1G51980.1,3702.AT1G52360.2,3702.AT1G52380.1,3702.AT1G60070.2,3702.AT1G60780.1,3702.AT1G73430.1,3702.AT1G77140.1,3702.AT2G01470.1,3702.AT2G05120.1,3702.AT2G17390.1,3702.AT2G17790.1,3702.AT2…	VAMP726,AT1G06210,VPS41,RAB11c,AT1G13900,NUP155,VPS46.1,AT1G21380,TOM20-2,PEX7,AT1G31730,GDC1,AT1G51980,AT1G52360,AT1G52380,AT1G60070,HAP13,AT1G73430,VPS45,STL2P,AT2G05120,AKR2B,VPS35A,AT2G19080,AT2G20760,SCAMP3,TIM10,AT2G30060,GLTP1,GAMMA-TIP,AT2G39960,CLC2,OEP16-3,ERMO2,RABA5b,AT3G11130,ELC,TOC120,NPSN13,TOM40,AT3G22845,Tic22-III,TOM20-3,GC6,ATMIN7,TOC75-III,AT3G51890,PUMP1,AT3G60860,SD3,RH8,AD…
GO:0044265	cellular macromolecule catabolic process	57	578	0.37	6.91e-06	3702.AT1G03360.1,3702.AT1G05850.1,3702.AT1G08370.1,3702.AT1G20200.1,3702.AT1G21720.1,3702.AT1G28110.2,3702.AT1G47128.1,3702.AT1G55150.1,3702.AT1G56500.1,3702.AT1G58370.1,3702.AT1G63800.1,3702.AT1G64520.1,3702.AT1G68560.1,3702.AT1G71220.2,3702.AT1G78870.1,3702.AT1G79650.4,3702.AT2G02760.1,3702.AT2G06990.1,3702.AT2G17200.1,3702.AT2G17510.2,3702.AT2G17970.1,3702.AT2G20580.1,3702.AT2G31510.1,3702.AT2…	RRP4,POM1,DCP1,EMB2719,PBC1,SCPL45,RD21A,RH20,AT1G56500,RXF12,UBC5,RPN12a,XYL1,EBS1,UBC35,RAD23B,UBC2,HEN2,DSK2,EMB2763,AT2G17970,RPN1A,ARI7,AT2G39260,AT2G41790,scpl25,AT3G06480,SCPL27,SCPL49,HCHIB,PA200,UBP14,PAC1,AT3G26340,AT3G53970,UBC14,AT3G58560,scpl40,CUL1,AT4G04880,DDB1A,UBP10,UCH3,PBA1,XCP1,RD19,AtCDC48C,DLS1,UBP12,EMB2107,AT5G10560,AT5G15400,RHF2A,PBB2,CUL4,PNG1,CSN6A
GO:0006139	nucleobase-containing compound metabolic process	124	1736	0.23	9.44e-06	3702.AT1G02840.1,3702.AT1G03360.1,3702.AT1G06560.1,3702.AT1G08360.1,3702.AT1G08370.1,3702.AT1G10700.1,3702.AT1G14610.1,3702.AT1G14650.2,3702.AT1G16280.1,3702.AT1G21690.3,3702.AT1G28420.1,3702.AT1G28960.1,3702.AT1G32440.1,3702.AT1G34430.1,3702.AT1G36160.2,3702.AT1G45230.1,3702.AT1G47840.1,3702.AT1G48520.1,3702.AT1G55090.1,3702.AT1G55150.1,3702.AT1G55300.2,3702.AT1G61010.2,3702.AT1G65440.1,3702.AT1…	SR34,RRP4,AT1G06560,AT1G08360,DCP1,PRS3,TWN2,AT1G14650,RH36,EMB1968,RLT1,NUDX15,PKp3,EMB3003,ACC1,AT1G45230,HXK3,GATB,AT1G55090,RH20,TAF7,CPSF73-I,GTB1,EMB25,MMZ2,EBS1,ATWHY2,SMU1,SKIP,UBC35,RAD23B,PRP8A,UBC2,HEN2,MCM5,AT2G09990,EMB2763,AT2G17970,NAP1;2,FVE,PFK5,NIC1,ENOC,U2B',ATP3,AT2G33730,AT2G34160,AT2G34590,URH1,ADK,CAC3,FAC1,AT2G39260,LARP6b,EMB2768,AT3G06200,AT3G06480,AT3G11964,TGA6,PA200,A…
GO:0016043	cellular component organization	152	2264	0.2	9.72e-06	3702.AT1G01820.1,3702.AT1G02810.1,3702.AT1G02910.1,3702.AT1G06530.1,3702.AT1G08190.1,3702.AT1G08490.1,3702.AT1G12770.1,3702.AT1G13900.1,3702.AT1G14320.1,3702.AT1G14850.1,3702.AT1G15690.1,3702.AT1G17260.1,3702.AT1G19835.1,3702.AT1G26355.1,3702.AT1G27390.1,3702.AT1G29260.1,3702.AT1G32500.1,3702.AT1G32640.1,3702.AT1G34000.1,3702.AT1G43790.1,3702.AT1G45230.1,3702.AT1G48100.1,3702.AT1G50900.1,3702.AT1…	PEX11C,AT1G02810,LPA1,PMD2,VPS41,CPNIFS,EMB1586,AT1G13900,SAC52,NUP155,AVP1,AHA10,AT1G19835,SP1L1,TOM20-2,PEX7,ABCI7,MYC2,OHP2,TED6,AT1G45230,AT1G48100,GDC1,AT1G51980,ARATH65,TAF7,ZKT,DL3,RPN12a,MGL,4CL3,GTB1,EXPB2,LINC1,XYL1,PFI,SUVH3,AT1G73430,AtkdsA1,PRP8A,UBC2,AT2G05120,MCM5,AT2G19080,NAP1;2,FVE,CLASP,AT2G20760,CSI1,GEM,SYD,TIM10,TUB7,U2B',GLTP1,EXPA4,CLC2,OEP16-3,AT2G45220,RPSAb,ERMO2,RHD3,C…
GO:0006508	proteolysis	67	745	0.33	1.05e-05	3702.AT1G11910.1,3702.AT1G20200.1,3702.AT1G21720.1,3702.AT1G28110.2,3702.AT1G28120.1,3702.AT1G47128.1,3702.AT1G51980.1,3702.AT1G56500.1,3702.AT1G63770.5,3702.AT1G63800.1,3702.AT1G64520.1,3702.AT1G71220.2,3702.AT1G73280.1,3702.AT1G78870.1,3702.AT1G79650.4,3702.AT1G79690.1,3702.AT2G02760.1,3702.AT2G17200.1,3702.AT2G20580.1,3702.AT2G26990.1,3702.AT2G31510.1,3702.AT2G39960.1,3702.AT2G41790.1,3702.AT3…	APA1,EMB2719,PBC1,SCPL45,AT1G28120,RD21A,AT1G51980,AT1G56500,AT1G63770,UBC5,RPN12a,EBS1,scpl3,UBC35,RAD23B,NUDT3,UBC2,DSK2,RPN1A,FUS12,ARI7,AT2G39960,AT2G41790,scpl25,AT3G05350,SCPL27,SCPL49,PA200,ASPGB1,ASPG1,AT3G20015,UBP14,PAC1,AT3G26340,AT3G53970,UBC14,AT3G62940,scpl40,ATSTE24,CUL1,DDB1A,UBP10,AARE,UCH3,AT4G17740,PBA1,SBT1.6,XCP1,RD19,AtCDC48C,DLS1,UBP12,EMB2107,AT5G10770,AT5G15400,AT5G19740,…
GO:0019538	protein metabolic process	192	3075	0.17	1.88e-05	3702.AT1G05350.1,3702.AT1G06840.1,3702.AT1G07320.1,3702.AT1G08360.1,3702.AT1G08490.1,3702.AT1G11910.1,3702.AT1G14030.1,3702.AT1G14320.1,3702.AT1G14610.1,3702.AT1G17220.1,3702.AT1G17720.1,3702.AT1G20200.1,3702.AT1G21720.1,3702.AT1G28110.2,3702.AT1G28120.1,3702.AT1G29930.1,3702.AT1G34130.1,3702.AT1G34300.1,3702.AT1G34750.1,3702.AT1G47128.1,3702.AT1G48520.1,3702.AT1G51800.1,3702.AT1G51980.1,3702.AT1…	AT1G05350,AT1G06840,RPL4,AT1G08360,CPNIFS,APA1,LSMT-L,SAC52,TWN2,FUG1,PP2AB2,EMB2719,PBC1,SCPL45,AT1G28120,CAB1,STT3B,AT1G34300,AT1G34750,RD21A,GATB,IOS1,AT1G51980,MSRB1,TLP18.3,ZKT,UPL1,AT1G56500,AT1G63770,UBC5,RPN12a,GTB1,AT1G67430,CRK2,MMZ2,EBS1,CKL2,SUVH3,scpl3,LQY1,PUB43,UBC35,RAD23B,NUDT3,EMB2753,AT2G01820,PP2-B10,UBC2,AT2G09990,UBC23,DSK2,MPK7,AT2G20450,RPN1A,GEM,HCS1,AT2G26730,FUS12,ARI7,…
GO:1901362	organic cyclic compound biosynthetic process	69	798	0.31	2.56e-05	3702.AT1G03475.1,3702.AT1G08250.1,3702.AT1G10700.1,3702.AT1G17260.1,3702.AT1G20330.1,3702.AT1G22940.1,3702.AT1G28420.1,3702.AT1G28960.1,3702.AT1G32070.2,3702.AT1G36160.2,3702.AT1G52340.1,3702.AT1G55090.1,3702.AT1G55300.2,3702.AT1G58290.1,3702.AT1G63970.1,3702.AT1G64160.1,3702.AT1G65440.1,3702.AT1G67980.1,3702.AT1G72680.1,3702.AT2G22420.1,3702.AT2G22570.1,3702.AT2G33040.1,3702.AT2G34590.1,3702.AT2…	LIN2,ADT6,PRS3,AHA10,SMT2,TH1,RLT1,NUDX15,NSI,ACC1,ABA2,AT1G55090,TAF7,HEMA1,ISPF,DIR5,GTB1,CCOAMT,CADG,AT2G22420,NIC1,ATP3,AT2G34590,ADK,CAC3,IRX12,FAC1,HEME2,BEN1,AT3G03990,AT3G06200,MEE32,TGA6,NRPB5,ALDH2C4,CARA,UPP,AT3G54250,PUR5,GT72B1,SPT16,PTAC5,FPS2,LDOX,CHLM,PEP,AT4G26220,AT4G30000,ASE2,CAD6,IMPL2,AT4G39230,CAD9,PRX52,GUN5,SMT1,DRT101,NUDX19,NIC3,PYR6,AT5G32470,CAC2,SOS4,UK/UPRT1,HCT,PDX…
GO:0044085	cellular component biogenesis	82	1028	0.28	3.8e-05	3702.AT1G02910.1,3702.AT1G03360.1,3702.AT1G06560.1,3702.AT1G08360.1,3702.AT1G08490.1,3702.AT1G14320.1,3702.AT1G16280.1,3702.AT1G19835.1,3702.AT1G32500.1,3702.AT1G32640.1,3702.AT1G34000.1,3702.AT1G43790.1,3702.AT1G45230.1,3702.AT1G50900.1,3702.AT1G55150.1,3702.AT1G55300.2,3702.AT1G55480.1,3702.AT1G64520.1,3702.AT1G64660.1,3702.AT1G65060.1,3702.AT1G70070.1,3702.AT1G71440.1,3702.AT1G79500.5,3702.AT1…	LPA1,RRP4,AT1G06560,AT1G08360,CPNIFS,SAC52,RH36,AT1G19835,ABCI7,MYC2,OHP2,TED6,AT1G45230,GDC1,RH20,TAF7,ZKT,RPN12a,MGL,4CL3,EMB25,PFI,AtkdsA1,PRP8A,HEN2,MCM5,AT2G09990,EMB2763,NAP1;2,AT2G20450,AT2G20760,CSI1,U2B',AT2G34160,IRX12,CLC2,RPSAb,AT3G06480,AT3G11964,RHD3,CID4,TDX,VPS9A,EHD1,HCF101,TOC75-III,AT3G50845,AT3G51890,CP33,AT3G52580,TON1B,EIF3C,CSP41A,RH8,AT4G01150,AT4G02840,ABCI8,TUF,EIF3A,AAR…
GO:0071702	organic substance transport	90	1170	0.26	4.06e-05	3702.AT1G04760.1,3702.AT1G06210.1,3702.AT1G08190.1,3702.AT1G09630.1,3702.AT1G13900.1,3702.AT1G14850.1,3702.AT1G15520.1,3702.AT1G17730.1,3702.AT1G21380.1,3702.AT1G27390.1,3702.AT1G29260.1,3702.AT1G30220.1,3702.AT1G31730.1,3702.AT1G50900.1,3702.AT1G51980.1,3702.AT1G52360.2,3702.AT1G52380.1,3702.AT1G60070.2,3702.AT1G60780.1,3702.AT1G73430.1,3702.AT1G77140.1,3702.AT2G01470.1,3702.AT2G05120.1,3702.AT2…	VAMP726,AT1G06210,VPS41,RAB11c,AT1G13900,NUP155,ABCG40,VPS46.1,AT1G21380,TOM20-2,PEX7,INT2,AT1G31730,GDC1,AT1G51980,AT1G52360,AT1G52380,AT1G60070,HAP13,AT1G73430,VPS45,STL2P,AT2G05120,AKR2B,VPS35A,AT2G19080,AT2G20760,SCAMP3,TIM10,AT2G30060,GLTP1,GAMMA-TIP,AT2G38550,AT2G39960,CLC2,OEP16-3,ERMO2,RABA5b,AT3G11130,ELC,TOC120,NPSN13,TOM40,AT3G22845,Tic22-III,TOM20-3,GC6,ATMIN7,LTPG2,TOC75-III,ABCA2,AT…
GO:0009117	nucleotide metabolic process	32	249	0.48	4.46e-05	3702.AT1G10700.1,3702.AT1G28960.1,3702.AT1G32440.1,3702.AT1G34430.1,3702.AT1G36160.2,3702.AT1G47840.1,3702.AT1G55090.1,3702.AT2G22480.1,3702.AT2G22570.1,3702.AT2G29560.1,3702.AT2G33040.1,3702.AT2G34590.1,3702.AT2G37250.1,3702.AT2G38040.1,3702.AT2G38280.2,3702.AT3G06200.1,3702.AT3G22960.1,3702.AT3G27740.1,3702.AT3G53900.2,3702.AT3G54250.1,3702.AT3G55010.2,3702.AT4G04880.1,3702.AT4G26910.1,3702.AT4…	PRS3,NUDX15,PKp3,EMB3003,ACC1,HXK3,AT1G55090,PFK5,NIC1,ENOC,ATP3,AT2G34590,ADK,CAC3,FAC1,AT3G06200,PKP-ALPHA,CARA,UPP,AT3G54250,PUR5,AT4G04880,AT4G26910,ASE2,AT5G19150,NUDX19,NIC3,PYR6,CAC2,UK/UPRT1,PFK2,PFK4
GO:0044260	cellular macromolecule metabolic process	219	3665	0.15	4.46e-05	3702.AT1G03310.2,3702.AT1G03360.1,3702.AT1G05350.1,3702.AT1G05850.1,3702.AT1G06560.1,3702.AT1G06840.1,3702.AT1G07320.1,3702.AT1G08360.1,3702.AT1G08370.1,3702.AT1G08490.1,3702.AT1G14030.1,3702.AT1G14320.1,3702.AT1G14610.1,3702.AT1G17220.1,3702.AT1G17720.1,3702.AT1G20200.1,3702.AT1G21690.3,3702.AT1G21720.1,3702.AT1G28110.2,3702.AT1G28120.1,3702.AT1G28420.1,3702.AT1G29930.1,3702.AT1G32900.1,3702.AT1…	DBE1,RRP4,AT1G05350,POM1,AT1G06560,AT1G06840,RPL4,AT1G08360,DCP1,CPNIFS,LSMT-L,SAC52,TWN2,FUG1,PP2AB2,EMB2719,EMB1968,PBC1,SCPL45,AT1G28120,RLT1,CAB1,GBSS1,STT3B,AT1G34300,AT1G34750,RD21A,GATB,IOS1,AT1G51980,MSRB1,TLP18.3,RH20,TAF7,ZKT,UPL1,AT1G56500,RXF12,UBC5,RPN12a,GTB1,AT1G66430,AT1G67430,XYL1,CRK2,MMZ2,EBS1,ATWHY2,CKL2,SUVH3,LQY1,PUB43,UBC35,AtkdsA1,RAD23B,EMB2753,AT2G01820,PP2-B10,UBC2,HEN2…
GO:0019438	aromatic compound biosynthetic process	61	692	0.32	7.17e-05	3702.AT1G03475.1,3702.AT1G08250.1,3702.AT1G10700.1,3702.AT1G17260.1,3702.AT1G22940.1,3702.AT1G28420.1,3702.AT1G28960.1,3702.AT1G32070.2,3702.AT1G36160.2,3702.AT1G55090.1,3702.AT1G55300.2,3702.AT1G58290.1,3702.AT1G63970.1,3702.AT1G64160.1,3702.AT1G65440.1,3702.AT1G67980.1,3702.AT1G72680.1,3702.AT2G22420.1,3702.AT2G22570.1,3702.AT2G33040.1,3702.AT2G34590.1,3702.AT2G37250.1,3702.AT2G38040.1,3702.AT2…	LIN2,ADT6,PRS3,AHA10,TH1,RLT1,NUDX15,NSI,ACC1,AT1G55090,TAF7,HEMA1,ISPF,DIR5,GTB1,CCOAMT,CADG,AT2G22420,NIC1,ATP3,AT2G34590,ADK,CAC3,IRX12,FAC1,HEME2,AT3G06200,MEE32,TGA6,NRPB5,ALDH2C4,CARA,UPP,PUR5,GT72B1,SPT16,PTAC5,LDOX,CHLM,PEP,AT4G26220,AT4G30000,ASE2,CAD6,IMPL2,AT4G39230,CAD9,PRX52,GUN5,DRT101,NUDX19,NIC3,PYR6,AT5G32470,CAC2,SOS4,UK/UPRT1,HCT,PDXH,THI1,NRPC1
GO:0005975	carbohydrate metabolic process	72	887	0.28	0.00011	3702.AT1G02810.1,3702.AT1G03310.2,3702.AT1G05850.1,3702.AT1G07110.1,3702.AT1G14520.1,3702.AT1G15690.1,3702.AT1G31190.1,3702.AT1G32440.1,3702.AT1G32900.1,3702.AT1G34430.1,3702.AT1G47840.1,3702.AT1G48100.1,3702.AT1G53840.1,3702.AT1G58370.1,3702.AT1G65590.1,3702.AT1G66250.1,3702.AT1G66430.1,3702.AT1G68560.1,3702.AT1G69800.2,3702.AT1G79500.5,3702.AT2G05710.1,3702.AT2G22125.1,3702.AT2G22240.1,3702.AT2…	AT1G02810,DBE1,POM1,F2KP,MIOX1,AVP1,IMPL1,PKp3,GBSS1,EMB3003,HXK3,AT1G48100,ARATH65,RXF12,HEXO3,AT1G66250,AT1G66430,XYL1,AT1G69800,AtkdsA1,ACO3,CSI1,MIPS2,PFK5,PMDH1,ENOC,BAM6,AT2G34590,DPE2,AT2G45220,AT3G05170,SFR2,SDP6,HCHIB,AT3G13560,AT3G15720,PKP-ALPHA,TRBAMY,AT3G26720,GLDH,SEX4,HEXO1,SIP2,AT3G58560,ISA3,ARA1,AT4G16260,SS4,ChiC,AT4G31140,LUG,AT4G33670,AT4G34480,A/N-InvB,IMPL2,APL3,MLS,AGAL1,A…
GO:0006950	response to stress	188	3081	0.16	0.00011	3702.AT1G05010.1,3702.AT1G05260.1,3702.AT1G05850.1,3702.AT1G07530.1,3702.AT1G08370.1,3702.AT1G08450.1,3702.AT1G12200.1,3702.AT1G14320.1,3702.AT1G14870.1,3702.AT1G15520.1,3702.AT1G15690.1,3702.AT1G16030.1,3702.AT1G16880.1,3702.AT1G21690.3,3702.AT1G23740.1,3702.AT1G24020.2,3702.AT1G32640.1,3702.AT1G35620.1,3702.AT1G43850.1,3702.AT1G44170.2,3702.AT1G47128.1,3702.AT1G51760.1,3702.AT1G51800.1,3702.AT1…	EFE,RCI3,POM1,SCL14,DCP1,CRT3,FMO,SAC52,PCR2,ABCG40,AVP1,Hsp70b,ACR11,EMB1968,AOR,MLP423,MYC2,PDIL5-2,SEU,ALDH3H1,RD21A,IAR3,IOS1,ABA2,MSRB1,ARATH65,ZKT,AT1G63220,RPN12a,MGL,AT1G66250,ABCG39,AT1G68620,CRK2,MMZ2,LPR2,EBS1,ATWHY2,ALDH10A8,AT1G75280,OPR2,SKIP,UBC35,RAD23B,PUX2,UBC2,MED8,emb1579,AT2G03440.1,ACO3,MCM5,PAP10,MPK7,AT2G18980,NAP1;2,FVE,RPN1A,CSI1,MIPS2,AT2G22420,PLA2A,AGO5,SYD,SOBIR1,HSP…
GO:0030163	protein catabolic process	47	484	0.36	0.00014	3702.AT1G11910.1,3702.AT1G20200.1,3702.AT1G21720.1,3702.AT1G28110.2,3702.AT1G47128.1,3702.AT1G56500.1,3702.AT1G63800.1,3702.AT1G64520.1,3702.AT1G71220.2,3702.AT1G78870.1,3702.AT1G79650.4,3702.AT2G02760.1,3702.AT2G17200.1,3702.AT2G20580.1,3702.AT2G26990.1,3702.AT2G31510.1,3702.AT2G41790.1,3702.AT3G02110.1,3702.AT3G07990.1,3702.AT3G10410.1,3702.AT3G13330.1,3702.AT3G18490.1,3702.AT3G20015.1,3702.AT3…	APA1,EMB2719,PBC1,SCPL45,RD21A,AT1G56500,UBC5,RPN12a,EBS1,UBC35,RAD23B,UBC2,DSK2,RPN1A,FUS12,ARI7,AT2G41790,scpl25,SCPL27,SCPL49,PA200,ASPG1,AT3G20015,UBP14,PAC1,AT3G26340,AT3G53970,UBC14,scpl40,CUL1,DDB1A,UBP10,UCH3,PBA1,XCP1,RD19,AtCDC48C,DLS1,UBP12,EMB2107,AT5G10770,AT5G15400,RHF2A,PBB2,CUL4,PNG1,CSN6A
GO:0046394	carboxylic acid biosynthetic process	46	468	0.37	0.00014	3702.AT1G08250.1,3702.AT1G13280.1,3702.AT1G14520.1,3702.AT1G18640.2,3702.AT1G36160.2,3702.AT1G52340.1,3702.AT1G55020.1,3702.AT1G65290.1,3702.AT1G66430.1,3702.AT1G72810.1,3702.AT1G76680.2,3702.AT1G76690.1,3702.AT1G79750.1,3702.AT2G05830.1,3702.AT2G05990.2,3702.AT2G13360.1,3702.AT2G26560.1,3702.AT2G37250.1,3702.AT2G37500.1,3702.AT2G38010.2,3702.AT2G38040.1,3702.AT3G01120.1,3702.AT3G06350.1,3702.AT3…	ADT6,AOC4,MIOX1,PSP,ACC1,ABA2,LOX1,mtACP2,AT1G66430,AT1G72810,OPR1,OPR2,NADP-ME4,AT2G05830,MOD1,AGT,PLA2A,ADK,AT2G37500,AT2G38010,CAC3,MTO1,MEE32,CARA,LOX2,AT3G45770,GLDH,CSR1,OASC,AT4G05160,OASA1,AT4G30000,SHM3,AT4G33670,DAP,IMPL2,SIR,ASN3,AT5G11880,AK-LYS1,VAT1,CAC2,GS2,AT5G53850,BETA-UP,ATBCAT-5
GO:0022613	ribonucleoprotein complex biogenesis	34	295	0.44	0.00016	3702.AT1G03360.1,3702.AT1G06560.1,3702.AT1G08360.1,3702.AT1G14320.1,3702.AT1G16280.1,3702.AT1G45230.1,3702.AT1G55150.1,3702.AT1G70070.1,3702.AT1G80070.1,3702.AT2G06990.1,3702.AT2G09990.1,3702.AT2G17510.2,3702.AT2G20450.1,3702.AT2G30260.1,3702.AT2G34160.1,3702.AT3G04770.1,3702.AT3G06480.1,3702.AT3G11964.1,3702.AT3G52380.1,3702.AT3G52580.1,3702.AT3G56150.2,3702.AT3G63140.1,3702.AT4G02840.2,3702.AT4…	RRP4,AT1G06560,AT1G08360,SAC52,RH36,AT1G45230,RH20,EMB25,PRP8A,HEN2,AT2G09990,EMB2763,AT2G20450,U2B',AT2G34160,RPSAb,AT3G06480,AT3G11964,CP33,AT3G52580,EIF3C,CSP41A,AT4G02840,EIF3A,FIB2,RUXF,EIF3K,AT5G09510,EMB3136,SVR3,emb1138,RAN3,AT5G61170,AT5G62290
GO:0032787	monocarboxylic acid metabolic process	45	456	0.37	0.00016	3702.AT1G06290.1,3702.AT1G13280.1,3702.AT1G32440.1,3702.AT1G34430.1,3702.AT1G36160.2,3702.AT1G47840.1,3702.AT1G52340.1,3702.AT1G55020.1,3702.AT1G55320.1,3702.AT1G63970.1,3702.AT1G65290.1,3702.AT1G65520.1,3702.AT1G66430.1,3702.AT1G76680.2,3702.AT1G76690.1,3702.AT1G79750.1,3702.AT2G01490.1,3702.AT2G05710.1,3702.AT2G05990.2,3702.AT2G22480.1,3702.AT2G22780.1,3702.AT2G26560.1,3702.AT2G26930.1,3702.AT2…	ACX3,AOC4,PKp3,EMB3003,ACC1,HXK3,ABA2,LOX1,AAE18,ISPF,mtACP2,ECI1,AT1G66430,OPR1,OPR2,NADP-ME4,PAHX,ACO3,MOD1,PFK5,PMDH1,PLA2A,CDPMEK,ENOC,AT2G34590,AT2G38010,CAC3,MEE32,IBR3,PKP-ALPHA,LOX2,AT3G45770,AT4G05160,HPL1,MLS,ASN3,DMR6,LACS7,CAC2,SCP2,DCI1,AT5G47720,PFK2,PFK4,DXR
GO:0055086	nucleobase-containing small molecule metabolic process	37	337	0.41	0.00016	3702.AT1G10700.1,3702.AT1G28960.1,3702.AT1G32440.1,3702.AT1G34430.1,3702.AT1G36160.2,3702.AT1G47840.1,3702.AT1G55090.1,3702.AT1G71220.2,3702.AT2G22480.1,3702.AT2G22570.1,3702.AT2G29560.1,3702.AT2G33040.1,3702.AT2G34590.1,3702.AT2G36310.1,3702.AT2G37250.1,3702.AT2G38040.1,3702.AT2G38280.2,3702.AT3G06200.1,3702.AT3G22960.1,3702.AT3G27740.1,3702.AT3G53900.2,3702.AT3G54250.1,3702.AT3G55010.2,3702.AT4…	PRS3,NUDX15,PKp3,EMB3003,ACC1,HXK3,AT1G55090,EBS1,PFK5,NIC1,ENOC,ATP3,AT2G34590,URH1,ADK,CAC3,FAC1,AT3G06200,PKP-ALPHA,CARA,UPP,AT3G54250,PUR5,AT4G04880,UGLYAH,AT4G26910,ASE2,DRT101,AT5G19150,NUDX19,NIC3,PYR6,CAC2,UK/UPRT1,PFK2,PFK4,BETA-UP
GO:0048193	Golgi vesicle transport	21	129	0.59	0.00018	3702.AT1G52360.2,3702.AT1G60070.2,3702.AT1G67930.1,3702.AT1G73430.1,3702.AT1G76850.1,3702.AT2G01470.1,3702.AT3G07100.1,3702.AT3G13870.1,3702.AT3G17440.1,3702.AT3G22845.1,3702.AT3G27530.1,3702.AT3G60860.1,3702.AT4G02030.2,3702.AT4G08520.1,3702.AT4G17890.1,3702.AT4G19490.2,3702.AT4G24840.1,3702.AT4G31480.2,3702.AT5G06140.1,3702.AT5G09810.1,3702.AT5G54440.1	AT1G52360,AT1G60070,AT1G67930,AT1G73430,SEC5A,STL2P,ERMO2,RHD3,NPSN13,AT3G22845,GC6,AT3G60860,AT4G02030,AT4G08520,AGD8,VPS54,AT4G24840,AT4G31480,SNX1,ACT7,CLUB
GO:0044267	cellular protein metabolic process	172	2809	0.16	0.00026	3702.AT1G05350.1,3702.AT1G06840.1,3702.AT1G07320.1,3702.AT1G08360.1,3702.AT1G08490.1,3702.AT1G14030.1,3702.AT1G14320.1,3702.AT1G14610.1,3702.AT1G17220.1,3702.AT1G17720.1,3702.AT1G20200.1,3702.AT1G21720.1,3702.AT1G28110.2,3702.AT1G28120.1,3702.AT1G29930.1,3702.AT1G34130.1,3702.AT1G34300.1,3702.AT1G34750.1,3702.AT1G47128.1,3702.AT1G48520.1,3702.AT1G51800.1,3702.AT1G51980.1,3702.AT1G53670.1,3702.AT1…	AT1G05350,AT1G06840,RPL4,AT1G08360,CPNIFS,LSMT-L,SAC52,TWN2,FUG1,PP2AB2,EMB2719,PBC1,SCPL45,AT1G28120,CAB1,STT3B,AT1G34300,AT1G34750,RD21A,GATB,IOS1,AT1G51980,MSRB1,TLP18.3,ZKT,UPL1,AT1G56500,UBC5,RPN12a,GTB1,AT1G67430,CRK2,MMZ2,EBS1,CKL2,SUVH3,LQY1,PUB43,UBC35,RAD23B,EMB2753,AT2G01820,PP2-B10,UBC2,AT2G09990,UBC23,DSK2,MPK7,AT2G20450,RPN1A,GEM,HCS1,AT2G26730,FUS12,ARI7,SOBIR1,AT2G39960,LHCB4.3,AT…
GO:0034660	ncRNA metabolic process	33	292	0.43	0.00033	3702.AT1G03360.1,3702.AT1G06560.1,3702.AT1G08360.1,3702.AT1G14610.1,3702.AT1G16280.1,3702.AT1G45230.1,3702.AT1G48520.1,3702.AT1G55150.1,3702.AT1G61010.2,3702.AT1G70070.1,3702.AT2G06990.1,3702.AT2G09990.1,3702.AT2G17510.2,3702.AT2G34160.1,3702.AT3G02660.1,3702.AT3G06480.1,3702.AT3G11964.1,3702.AT3G25660.1,3702.AT3G52380.1,3702.AT3G52580.1,3702.AT3G55400.1,3702.AT3G63140.1,3702.AT4G13780.1,3702.AT4…	RRP4,AT1G06560,AT1G08360,TWN2,RH36,AT1G45230,GATB,RH20,CPSF73-I,EMB25,HEN2,AT2G09990,EMB2763,AT2G34160,EMB2768,AT3G06480,AT3G11964,AT3G25660,CP33,AT3G52580,OVA1,CSP41A,AT4G13780,NS1,FIB2,emb1027,AT4G33760,SVR3,EMB1030,AT5G24840,AT5G38830,CBP20,ERS
GO:0008652	cellular amino acid biosynthetic process	26	198	0.49	0.00036	3702.AT1G08250.1,3702.AT1G18640.2,3702.AT1G52340.1,3702.AT1G72810.1,3702.AT2G05830.1,3702.AT2G13360.1,3702.AT2G37250.1,3702.AT2G37500.1,3702.AT3G01120.1,3702.AT3G06350.1,3702.AT3G27740.1,3702.AT3G48560.1,3702.AT3G59760.1,3702.AT4G14880.4,3702.AT4G32520.1,3702.AT4G33680.1,3702.AT4G39120.1,3702.AT5G04590.1,3702.AT5G10240.1,3702.AT5G11880.1,3702.AT5G13280.1,3702.AT5G16290.2,3702.AT5G35630.1,3702.AT5…	ADT6,PSP,ABA2,AT1G72810,AT2G05830,AGT,ADK,AT2G37500,MTO1,MEE32,CARA,CSR1,OASC,OASA1,SHM3,DAP,IMPL2,SIR,ASN3,AT5G11880,AK-LYS1,VAT1,GS2,AT5G53850,BETA-UP,ATBCAT-5
GO:1901605	alpha-amino acid metabolic process	32	280	0.43	0.00037	3702.AT1G08250.1,3702.AT1G08490.1,3702.AT1G18640.2,3702.AT1G52340.1,3702.AT1G64660.1,3702.AT1G72810.1,3702.AT2G05830.1,3702.AT2G13360.1,3702.AT2G26800.2,3702.AT2G37500.1,3702.AT3G01120.1,3702.AT3G27740.1,3702.AT3G48560.1,3702.AT3G59760.1,3702.AT4G14880.4,3702.AT4G26910.1,3702.AT4G29120.1,3702.AT4G32520.1,3702.AT4G33680.1,3702.AT4G34740.1,3702.AT4G39120.1,3702.AT5G10240.1,3702.AT5G11880.1,3702.AT5…	ADT6,CPNIFS,PSP,ABA2,MGL,AT1G72810,AT2G05830,AGT,AT2G26800,AT2G37500,MTO1,CARA,CSR1,OASC,OASA1,AT4G26910,AT4G29120,SHM3,DAP,ASE2,IMPL2,ASN3,AT5G11880,AK-LYS1,VAT1,GAD,GS2,ETFBETA,AT5G53850,ALDH12A1,ATBCAT-5,CHY1
GO:0022607	cellular component assembly	56	652	0.31	0.00038	3702.AT1G02910.1,3702.AT1G08490.1,3702.AT1G14320.1,3702.AT1G19835.1,3702.AT1G32500.1,3702.AT1G32640.1,3702.AT1G34000.1,3702.AT1G50900.1,3702.AT1G55300.2,3702.AT1G55480.1,3702.AT1G64520.1,3702.AT1G64660.1,3702.AT1G65060.1,3702.AT1G71440.1,3702.AT1G80070.1,3702.AT2G07690.1,3702.AT2G19480.1,3702.AT2G20760.1,3702.AT2G22125.1,3702.AT2G30260.1,3702.AT2G40060.1,3702.AT3G04770.1,3702.AT3G14010.1,3702.AT3…	LPA1,CPNIFS,SAC52,AT1G19835,ABCI7,MYC2,OHP2,GDC1,TAF7,ZKT,RPN12a,MGL,4CL3,PFI,PRP8A,MCM5,NAP1;2,AT2G20760,CSI1,U2B',CLC2,RPSAb,CID4,TDX,VPS9A,EHD1,HCF101,TOC75-III,AT3G50845,AT3G51890,AT3G52580,TON1B,EIF3C,RH8,AT4G01150,AT4G02840,ABCI8,EIF3A,AARE,AT4G15510,GrxC5,RUXF,AT4G32285,EIF3K,AT4G34660,CPSRP54,AT5G09510,KAC1,AT5G11770,Pnsl5,AT5G37670,CEST,CLUB,CSN6A,AT5G61170,AT5G62290
GO:0009698	phenylpropanoid metabolic process	19	116	0.59	0.00051	3702.AT1G17260.1,3702.AT1G64160.1,3702.AT1G65060.1,3702.AT1G67980.1,3702.AT1G72680.1,3702.AT2G22420.1,3702.AT2G38080.1,3702.AT3G21240.1,3702.AT3G24503.1,3702.AT3G50740.1,3702.AT4G01070.1,3702.AT4G22880.1,3702.AT4G26220.1,3702.AT4G37970.1,3702.AT4G39230.1,3702.AT4G39330.1,3702.AT5G05340.1,3702.AT5G09360.1,3702.AT5G48930.1	AHA10,DIR5,4CL3,CCOAMT,CADG,AT2G22420,IRX12,4CL2,ALDH2C4,UGT72E1,GT72B1,LDOX,AT4G26220,CAD6,AT4G39230,CAD9,PRX52,LAC14,HCT
GO:0051603	proteolysis involved in cellular protein catabolic process	42	439	0.36	0.00066	3702.AT1G20200.1,3702.AT1G21720.1,3702.AT1G28110.2,3702.AT1G47128.1,3702.AT1G56500.1,3702.AT1G63800.1,3702.AT1G64520.1,3702.AT1G71220.2,3702.AT1G78870.1,3702.AT1G79650.4,3702.AT2G02760.1,3702.AT2G17200.1,3702.AT2G20580.1,3702.AT2G31510.1,3702.AT2G41790.1,3702.AT3G02110.1,3702.AT3G07990.1,3702.AT3G10410.1,3702.AT3G13330.1,3702.AT3G20630.1,3702.AT3G22110.1,3702.AT3G26340.1,3702.AT3G53970.1,3702.AT3…	EMB2719,PBC1,SCPL45,RD21A,AT1G56500,UBC5,RPN12a,EBS1,UBC35,RAD23B,UBC2,DSK2,RPN1A,ARI7,AT2G41790,scpl25,SCPL27,SCPL49,PA200,UBP14,PAC1,AT3G26340,AT3G53970,UBC14,scpl40,CUL1,DDB1A,UBP10,UCH3,PBA1,XCP1,RD19,AtCDC48C,DLS1,UBP12,EMB2107,AT5G15400,RHF2A,PBB2,CUL4,PNG1,CSN6A
GO:0006979	response to oxidative stress	38	380	0.37	0.00075	3702.AT1G05260.1,3702.AT1G07530.1,3702.AT1G14870.1,3702.AT1G15520.1,3702.AT1G32640.1,3702.AT1G43850.1,3702.AT1G53670.1,3702.AT1G66950.1,3702.AT1G70520.1,3702.AT1G75280.1,3702.AT2G05710.1,3702.AT2G18170.1,3702.AT2G18980.1,3702.AT2G22420.1,3702.AT2G39040.1,3702.AT2G41480.1,3702.AT3G01190.1,3702.AT3G06050.1,3702.AT3G08640.1,3702.AT3G12260.1,3702.AT3G28200.1,3702.AT3G47860.1,3702.AT3G48090.1,3702.AT3…	RCI3,SCL14,PCR2,ABCG40,MYC2,SEU,MSRB1,ABCG39,CRK2,AT1G75280,ACO3,MPK7,AT2G18980,AT2G22420,AT2G39040,AT2G41480,AT3G01190,PRXIIF,AT3G08640,AT3G12260,AT3G28200,CHL,EDS1,SIP2,TL29,PMSR4,GrxC5,ACDO1,LUG,PRX52,CSD3,AT5G24070,LACS7,AT5G37670,CEST,PNG1,FSD2,AT5G51890
GO:0043933	protein-containing complex subunit organization	44	476	0.34	0.00086	3702.AT1G02910.1,3702.AT1G14320.1,3702.AT1G19835.1,3702.AT1G32640.1,3702.AT1G34000.1,3702.AT1G55300.2,3702.AT1G55480.1,3702.AT1G64520.1,3702.AT1G64660.1,3702.AT1G65440.1,3702.AT1G71440.1,3702.AT1G80070.1,3702.AT2G07690.1,3702.AT2G19480.1,3702.AT2G20760.1,3702.AT2G30260.1,3702.AT2G40060.1,3702.AT3G04770.1,3702.AT3G17880.1,3702.AT3G20290.1,3702.AT3G26618.1,3702.AT3G46740.1,3702.AT3G51890.1,3702.AT3…	LPA1,SAC52,AT1G19835,MYC2,OHP2,TAF7,ZKT,RPN12a,MGL,GTB1,PFI,PRP8A,MCM5,NAP1;2,AT2G20760,U2B',CLC2,RPSAb,TDX,EHD1,ERF1-3,TOC75-III,AT3G51890,AT3G52580,EIF3C,AT4G02840,SPT16,EIF3A,AARE,AT4G15510,VLN4,RUXF,AT4G32285,EIF3K,AtCDC48C,CPSRP54,AT5G09510,AT5G11770,Pnsl5,AT5G37670,CEST,CSN6A,AT5G61170,AT5G62290
GO:0010035	response to inorganic substance	63	801	0.27	0.0012	3702.AT1G05260.1,3702.AT1G05850.1,3702.AT1G08490.1,3702.AT1G15520.1,3702.AT1G15690.1,3702.AT1G32640.1,3702.AT1G43850.1,3702.AT1G44170.2,3702.AT1G52340.1,3702.AT1G60420.1,3702.AT1G60710.1,3702.AT1G64660.1,3702.AT1G68560.1,3702.AT1G70520.1,3702.AT1G74920.1,3702.AT1G75280.1,3702.AT1G78870.1,3702.AT2G05710.1,3702.AT2G18170.1,3702.AT2G19480.1,3702.AT2G22125.1,3702.AT2G26560.1,3702.AT2G29550.1,3702.AT2…	RCI3,POM1,CPNIFS,ABCG40,AVP1,MYC2,SEU,ALDH3H1,ABA2,AT1G60420,ATB2,MGL,XYL1,CRK2,ALDH10A8,AT1G75280,UBC35,ACO3,MPK7,NAP1;2,CSI1,PLA2A,TUB7,SFGH,PP5.2,PIP1B,PRXIIF,HCHIB,HSP70,HSP60-3A,ASPG1,PAC1,APS1,PKP-ALPHA,TRBAMY,CHL,ALDH2B4,EDS1,IDN2,DL1E,MPK4,AT4G13780,OASA1,CBL3,ACDO1,LUG,CSDP1,AT4G39230,AT5G13780,GAD,CSD3,HCF136,CHIA,LACS7,GS2,AT5G37670,AT5G38830,CEST,PNG1,cpHsc70-2,FSD2,AT5G64220,SNRK2.3
GO:0009699	phenylpropanoid biosynthetic process	15	80	0.65	0.0013	3702.AT1G17260.1,3702.AT1G64160.1,3702.AT1G67980.1,3702.AT1G72680.1,3702.AT2G22420.1,3702.AT2G38080.1,3702.AT3G24503.1,3702.AT4G01070.1,3702.AT4G22880.1,3702.AT4G26220.1,3702.AT4G37970.1,3702.AT4G39230.1,3702.AT4G39330.1,3702.AT5G05340.1,3702.AT5G48930.1	AHA10,DIR5,CCOAMT,CADG,AT2G22420,IRX12,ALDH2C4,GT72B1,LDOX,AT4G26220,CAD6,AT4G39230,CAD9,PRX52,HCT
GO:0019693	ribose phosphate metabolic process	25	202	0.47	0.0013	3702.AT1G10700.1,3702.AT1G28960.1,3702.AT1G32440.1,3702.AT1G34430.1,3702.AT1G36160.2,3702.AT1G47840.1,3702.AT2G22480.1,3702.AT2G29560.1,3702.AT2G33040.1,3702.AT2G34590.1,3702.AT2G38040.1,3702.AT2G38280.2,3702.AT3G06200.1,3702.AT3G22960.1,3702.AT3G27740.1,3702.AT3G53900.2,3702.AT3G54250.1,3702.AT3G55010.2,3702.AT4G26910.1,3702.AT4G34740.1,3702.AT5G26667.1,3702.AT5G35360.3,3702.AT5G40870.1,3702.AT5…	PRS3,NUDX15,PKp3,EMB3003,ACC1,HXK3,PFK5,ENOC,ATP3,AT2G34590,CAC3,FAC1,AT3G06200,PKP-ALPHA,CARA,UPP,AT3G54250,PUR5,AT4G26910,ASE2,PYR6,CAC2,UK/UPRT1,PFK2,PFK4
GO:0043039	tRNA aminoacylation	12	50	0.75	0.0013	3702.AT1G14610.1,3702.AT1G48520.1,3702.AT3G02660.1,3702.AT3G25660.1,3702.AT3G55400.1,3702.AT4G13780.1,3702.AT4G17300.1,3702.AT4G26300.1,3702.AT4G33760.1,3702.AT5G22800.1,3702.AT5G38830.1,3702.AT5G64050.1	TWN2,GATB,EMB2768,AT3G25660,OVA1,AT4G13780,NS1,emb1027,AT4G33760,EMB1030,AT5G38830,ERS
GO:0006457	protein folding	20	141	0.53	0.0017	3702.AT1G08450.1,3702.AT1G16030.1,3702.AT1G35620.1,3702.AT1G71440.1,3702.AT2G32120.1,3702.AT3G12580.1,3702.AT3G13470.1,3702.AT3G13860.1,3702.AT3G17880.1,3702.AT5G13120.1,3702.AT5G15450.1,3702.AT5G19855.1,3702.AT5G37670.1,3702.AT5G48570.1,3702.AT5G49910.1,3702.AT5G52640.1,3702.AT5G53400.1,3702.AT5G61790.1,3702.AT5G62390.1,3702.AT5G64350.1	CRT3,Hsp70b,PDIL5-2,PFI,HSP70T-2,HSP70,Cpn60beta2,HSP60-3A,TDX,Pnsl5,CLPB3,RbcX2,AT5G37670,ROF2,cpHsc70-2,HSP90.1,BOB1,CNX1,BAG7,FKBP12
GO:0009259	ribonucleotide metabolic process	24	193	0.47	0.0017	3702.AT1G28960.1,3702.AT1G32440.1,3702.AT1G34430.1,3702.AT1G36160.2,3702.AT1G47840.1,3702.AT2G22480.1,3702.AT2G29560.1,3702.AT2G33040.1,3702.AT2G34590.1,3702.AT2G38040.1,3702.AT2G38280.2,3702.AT3G06200.1,3702.AT3G22960.1,3702.AT3G27740.1,3702.AT3G53900.2,3702.AT3G54250.1,3702.AT3G55010.2,3702.AT4G26910.1,3702.AT4G34740.1,3702.AT5G26667.1,3702.AT5G35360.3,3702.AT5G40870.1,3702.AT5G47810.1,3702.AT5…	NUDX15,PKp3,EMB3003,ACC1,HXK3,PFK5,ENOC,ATP3,AT2G34590,CAC3,FAC1,AT3G06200,PKP-ALPHA,CARA,UPP,AT3G54250,PUR5,AT4G26910,ASE2,PYR6,CAC2,UK/UPRT1,PFK2,PFK4
GO:0006897	endocytosis	13	62	0.7	0.0018	3702.AT1G31730.1,3702.AT1G59610.1,3702.AT1G60070.2,3702.AT2G20760.1,3702.AT2G40060.1,3702.AT3G01780.1,3702.AT3G11130.1,3702.AT3G20290.1,3702.AT3G43300.1,3702.AT3G51890.1,3702.AT4G32285.2,3702.AT4G34660.1,3702.AT5G22780.1	AT1G31730,DL3,AT1G60070,AT2G20760,CLC2,TPLATE,AT3G11130,EHD1,ATMIN7,AT3G51890,AT4G32285,AT4G34660,AT5G22780
GO:0006081	cellular aldehyde metabolic process	12	53	0.73	0.0019	3702.AT1G44170.2,3702.AT1G63970.1,3702.AT2G05710.1,3702.AT2G22780.1,3702.AT2G26930.1,3702.AT2G41530.1,3702.AT5G03860.1,3702.AT5G24760.1,3702.AT5G37850.1,3702.AT5G42890.1,3702.AT5G49970.1,3702.AT5G62790.2	ALDH3H1,ISPF,ACO3,PMDH1,CDPMEK,SFGH,MLS,AT5G24760,SOS4,SCP2,PDXH,DXR
GO:0065003	protein-containing complex assembly	39	415	0.35	0.0019	3702.AT1G02910.1,3702.AT1G14320.1,3702.AT1G19835.1,3702.AT1G32640.1,3702.AT1G34000.1,3702.AT1G55300.2,3702.AT1G55480.1,3702.AT1G64520.1,3702.AT1G64660.1,3702.AT1G71440.1,3702.AT1G80070.1,3702.AT2G07690.1,3702.AT2G19480.1,3702.AT2G20760.1,3702.AT2G30260.1,3702.AT2G40060.1,3702.AT3G04770.1,3702.AT3G17880.1,3702.AT3G20290.1,3702.AT3G46740.1,3702.AT3G51890.1,3702.AT3G52580.1,3702.AT3G56150.2,3702.AT4…	LPA1,SAC52,AT1G19835,MYC2,OHP2,TAF7,ZKT,RPN12a,MGL,PFI,PRP8A,MCM5,NAP1;2,AT2G20760,U2B',CLC2,RPSAb,TDX,EHD1,TOC75-III,AT3G51890,AT3G52580,EIF3C,AT4G02840,EIF3A,AARE,AT4G15510,RUXF,AT4G32285,EIF3K,CPSRP54,AT5G09510,AT5G11770,Pnsl5,AT5G37670,CEST,CSN6A,AT5G61170,AT5G62290
GO:0006810	transport	137	2223	0.16	0.0022	3702.AT1G02520.1,3702.AT1G04760.1,3702.AT1G06210.1,3702.AT1G07670.1,3702.AT1G08190.1,3702.AT1G09630.1,3702.AT1G12770.1,3702.AT1G13900.1,3702.AT1G14850.1,3702.AT1G15520.1,3702.AT1G15690.1,3702.AT1G16020.1,3702.AT1G17260.1,3702.AT1G17730.1,3702.AT1G21380.1,3702.AT1G27390.1,3702.AT1G29260.1,3702.AT1G30220.1,3702.AT1G31730.1,3702.AT1G50900.1,3702.AT1G51980.1,3702.AT1G52360.2,3702.AT1G52380.1,3702.AT1…	ABCB11,VAMP726,AT1G06210,ECA4,VPS41,RAB11c,EMB1586,AT1G13900,NUP155,ABCG40,AVP1,AT1G16020,AHA10,VPS46.1,AT1G21380,TOM20-2,PEX7,INT2,AT1G31730,GDC1,AT1G51980,AT1G52360,AT1G52380,DL3,AT1G60070,HAP13,ABCG39,AT1G67930,EMB25,AT1G73430,AT1G76405,SEC5A,VPS45,STL2P,AT2G05120,AKR2B,VPS35A,AT2G19080,AT2G20760,SCAMP3,TIM10,AT2G30060,ATP3,GLTP1,ABCG34,GAMMA-TIP,AGD7,IRX12,AT2G38550,AT2G39960,CLC2,OEP16-3,PP5…
GO:0043094	cellular metabolic compound salvage	15	85	0.62	0.0022	3702.AT2G05830.1,3702.AT2G13360.1,3702.AT2G22570.1,3702.AT2G27730.1,3702.AT2G33220.1,3702.AT2G38280.2,3702.AT2G38400.2,3702.AT3G12290.1,3702.AT3G53900.2,3702.AT3G54110.1,3702.AT4G36400.2,3702.AT5G37850.1,3702.AT5G40870.1,3702.AT5G52840.1,3702.AT5G53850.2	AT2G05830,AGT,NIC1,AT2G27730,AT2G33220,FAC1,AGT3,AT3G12290,UPP,PUMP1,D2HGDH,SOS4,UK/UPRT1,AT5G52840,AT5G53850
GO:0072521	purine-containing compound metabolic process	25	210	0.45	0.0022	3702.AT1G10700.1,3702.AT1G28960.1,3702.AT1G32440.1,3702.AT1G34430.1,3702.AT1G36160.2,3702.AT1G47840.1,3702.AT2G22480.1,3702.AT2G29560.1,3702.AT2G33040.1,3702.AT2G34590.1,3702.AT2G36310.1,3702.AT2G37250.1,3702.AT2G38040.1,3702.AT2G38280.2,3702.AT3G06200.1,3702.AT3G22960.1,3702.AT3G54250.1,3702.AT3G55010.2,3702.AT4G17050.1,3702.AT4G26910.1,3702.AT4G34740.1,3702.AT5G26667.1,3702.AT5G35360.3,3702.AT5…	PRS3,NUDX15,PKp3,EMB3003,ACC1,HXK3,PFK5,ENOC,ATP3,AT2G34590,URH1,ADK,CAC3,FAC1,AT3G06200,PKP-ALPHA,AT3G54250,PUR5,UGLYAH,AT4G26910,ASE2,PYR6,CAC2,PFK2,PFK4
GO:0006996	organelle organization	96	1432	0.2	0.0024	3702.AT1G01820.1,3702.AT1G06530.1,3702.AT1G08190.1,3702.AT1G13900.1,3702.AT1G14320.1,3702.AT1G14850.1,3702.AT1G17260.1,3702.AT1G19835.1,3702.AT1G26355.1,3702.AT1G27390.1,3702.AT1G29260.1,3702.AT1G32500.1,3702.AT1G45230.1,3702.AT1G50900.1,3702.AT1G51980.1,3702.AT1G59610.1,3702.AT1G65440.1,3702.AT1G67230.1,3702.AT1G71440.1,3702.AT1G73100.1,3702.AT1G73430.1,3702.AT2G02760.1,3702.AT2G05120.1,3702.AT2…	PEX11C,PMD2,VPS41,AT1G13900,SAC52,NUP155,AHA10,AT1G19835,SP1L1,TOM20-2,PEX7,ABCI7,AT1G45230,GDC1,AT1G51980,DL3,GTB1,LINC1,PFI,SUVH3,AT1G73430,UBC2,AT2G05120,MCM5,AT2G19080,NAP1;2,FVE,CLASP,CSI1,GEM,SYD,TIM10,TUB7,OEP16-3,RPSAb,ERMO2,RHD3,CID4,NPSN13,TOM40,AT3G22845,CHUP1,SKL1,TOM20-3,GC6,TOC75-III,IDN2,AT3G52580,TON1B,DL1E,DL1B,CSP41A,SD3,AT4G00170,RH8,AT4G01150,MPK4,AT4G02030,SPT16,TUF,PTAC5,AGD…
GO:0034645	cellular macromolecule biosynthetic process	75	1040	0.23	0.0024	3702.AT1G03310.2,3702.AT1G05850.1,3702.AT1G07320.1,3702.AT1G08360.1,3702.AT1G14320.1,3702.AT1G14610.1,3702.AT1G17220.1,3702.AT1G21690.3,3702.AT1G28420.1,3702.AT1G32900.1,3702.AT1G34130.1,3702.AT1G48520.1,3702.AT1G55300.2,3702.AT1G65440.1,3702.AT1G66430.1,3702.AT1G67430.1,3702.AT1G71220.2,3702.AT1G79500.5,3702.AT2G07690.1,3702.AT2G09990.1,3702.AT2G20450.1,3702.AT2G22125.1,3702.AT3G02660.1,3702.AT3…	DBE1,POM1,RPL4,AT1G08360,SAC52,TWN2,FUG1,EMB1968,RLT1,GBSS1,STT3B,GATB,TAF7,GTB1,AT1G66430,AT1G67430,EBS1,AtkdsA1,MCM5,AT2G09990,AT2G20450,CSI1,EMB2768,RPSAb,AT3G05560,TGA6,NRPB5,AT3G25660,EIF4B1,ERF1-3,CDC2,EMB1080,AT3G52580,AT3G53740,OVA1,EIF3C,AT3G58560,EIF4G,AT3G60770,CSP41A,SPT16,AT4G11120,EIF3A,PTAC5,AT4G13780,AT4G15000,NS1,AT4G17560,SS4,AT4G24630,PEP,emb1027,EIF3K,AT4G33760,AT4G34670,KAK,A…
GO:0046686	response to cadmium ion	29	269	0.41	0.0024	3702.AT1G60420.1,3702.AT1G60710.1,3702.AT1G68560.1,3702.AT1G75280.1,3702.AT1G78870.1,3702.AT2G05710.1,3702.AT2G19480.1,3702.AT2G26560.1,3702.AT2G29550.1,3702.AT2G41530.1,3702.AT2G42810.2,3702.AT3G06050.1,3702.AT3G12500.1,3702.AT3G12580.1,3702.AT3G13860.1,3702.AT3G22110.1,3702.AT3G22890.1,3702.AT3G22960.1,3702.AT3G48000.1,3702.AT3G48670.1,3702.AT3G60190.1,3702.AT4G13780.1,3702.AT4G14880.4,3702.AT4…	AT1G60420,ATB2,XYL1,AT1G75280,UBC35,ACO3,NAP1;2,PLA2A,TUB7,SFGH,PP5.2,PRXIIF,HCHIB,HSP70,HSP60-3A,PAC1,APS1,PKP-ALPHA,ALDH2B4,IDN2,DL1E,AT4G13780,OASA1,AT4G39230,GAD,HCF136,GS2,AT5G38830,cpHsc70-2
GO:0090407	organophosphate biosynthetic process	32	313	0.38	0.0024	3702.AT1G10700.1,3702.AT1G22940.1,3702.AT1G28960.1,3702.AT1G36160.2,3702.AT1G55090.1,3702.AT1G63970.1,3702.AT2G01690.2,3702.AT2G22240.1,3702.AT2G22570.1,3702.AT2G26930.1,3702.AT2G33040.1,3702.AT2G34590.1,3702.AT2G37250.1,3702.AT2G38040.1,3702.AT2G38280.2,3702.AT2G38670.1,3702.AT3G05630.1,3702.AT3G06200.1,3702.AT3G27740.1,3702.AT3G53900.2,3702.AT3G54250.1,3702.AT3G55010.2,3702.AT4G17190.1,3702.AT4…	PRS3,TH1,NUDX15,ACC1,AT1G55090,ISPF,AT2G01690,MIPS2,NIC1,CDPMEK,ATP3,AT2G34590,ADK,CAC3,FAC1,PECT1,PLDP2,AT3G06200,CARA,UPP,AT3G54250,PUR5,FPS2,ASE2,ITPK1,NIC3,PYR6,CAC2,SOS4,UK/UPRT1,PDXH,DXR
GO:0016052	carbohydrate catabolic process	28	256	0.41	0.0026	3702.AT1G02810.1,3702.AT1G14520.1,3702.AT1G32440.1,3702.AT1G34430.1,3702.AT1G47840.1,3702.AT1G53840.1,3702.AT1G58370.1,3702.AT1G68560.1,3702.AT2G22480.1,3702.AT2G29560.1,3702.AT2G32290.1,3702.AT2G34590.1,3702.AT2G40840.1,3702.AT2G45220.1,3702.AT3G10370.1,3702.AT3G12500.1,3702.AT3G22960.1,3702.AT3G23920.1,3702.AT3G52180.1,3702.AT3G57520.1,3702.AT4G09020.1,3702.AT4G19810.1,3702.AT4G34860.1,3702.AT5…	AT1G02810,MIOX1,PKp3,EMB3003,HXK3,ARATH65,RXF12,XYL1,PFK5,ENOC,BAM6,AT2G34590,DPE2,AT2G45220,SDP6,HCHIB,PKP-ALPHA,TRBAMY,SEX4,SIP2,ISA3,ChiC,A/N-InvB,AT5G10560,CHIA,BGLU42,PFK2,PFK4
GO:0051234	establishment of localization	138	2261	0.16	0.0029	3702.AT1G02520.1,3702.AT1G04760.1,3702.AT1G06210.1,3702.AT1G07670.1,3702.AT1G08190.1,3702.AT1G09630.1,3702.AT1G12770.1,3702.AT1G13900.1,3702.AT1G14850.1,3702.AT1G15520.1,3702.AT1G15690.1,3702.AT1G16020.1,3702.AT1G17260.1,3702.AT1G17730.1,3702.AT1G21380.1,3702.AT1G27390.1,3702.AT1G29260.1,3702.AT1G30220.1,3702.AT1G31730.1,3702.AT1G50900.1,3702.AT1G51980.1,3702.AT1G52360.2,3702.AT1G52380.1,3702.AT1…	ABCB11,VAMP726,AT1G06210,ECA4,VPS41,RAB11c,EMB1586,AT1G13900,NUP155,ABCG40,AVP1,AT1G16020,AHA10,VPS46.1,AT1G21380,TOM20-2,PEX7,INT2,AT1G31730,GDC1,AT1G51980,AT1G52360,AT1G52380,DL3,AT1G60070,HAP13,ABCG39,AT1G67930,EMB25,AT1G73430,AT1G76405,SEC5A,VPS45,STL2P,AT2G05120,AKR2B,VPS35A,AT2G19080,AT2G20760,SCAMP3,TIM10,AT2G30060,ATP3,GLTP1,ABCG34,GAMMA-TIP,AGD7,IRX12,AT2G38550,AT2G39960,CLC2,OEP16-3,PP5…
GO:0006898	receptor-mediated endocytosis	10	38	0.79	0.0031	3702.AT1G31730.1,3702.AT1G59610.1,3702.AT1G60070.2,3702.AT2G20760.1,3702.AT2G40060.1,3702.AT3G11130.1,3702.AT3G51890.1,3702.AT4G32285.2,3702.AT4G34660.1,3702.AT5G22780.1	AT1G31730,DL3,AT1G60070,AT2G20760,CLC2,AT3G11130,AT3G51890,AT4G32285,AT4G34660,AT5G22780
GO:0051179	localization	143	2370	0.15	0.0034	3702.AT1G02520.1,3702.AT1G03360.1,3702.AT1G04760.1,3702.AT1G06210.1,3702.AT1G07670.1,3702.AT1G08190.1,3702.AT1G09630.1,3702.AT1G12770.1,3702.AT1G13900.1,3702.AT1G14850.1,3702.AT1G15520.1,3702.AT1G15690.1,3702.AT1G16020.1,3702.AT1G17260.1,3702.AT1G17730.1,3702.AT1G21380.1,3702.AT1G27390.1,3702.AT1G29260.1,3702.AT1G30220.1,3702.AT1G31730.1,3702.AT1G50900.1,3702.AT1G51980.1,3702.AT1G52360.2,3702.AT1…	ABCB11,RRP4,VAMP726,AT1G06210,ECA4,VPS41,RAB11c,EMB1586,AT1G13900,NUP155,ABCG40,AVP1,AT1G16020,AHA10,VPS46.1,AT1G21380,TOM20-2,PEX7,INT2,AT1G31730,GDC1,AT1G51980,AT1G52360,AT1G52380,DL3,AT1G60070,HAP13,ABCG39,AT1G67930,EMB25,AT1G73430,AT1G76405,SEC5A,VPS45,STL2P,AT2G05120,AKR2B,VPS35A,AT2G19080,AT2G20760,SCAMP3,CSI1,TIM10,AT2G30060,ATP3,GLTP1,ABCG34,GAMMA-TIP,AGD7,IRX12,AT2G38550,AT2G39960,CLC2,O…
GO:0009809	lignin biosynthetic process	10	39	0.78	0.0037	3702.AT1G67980.1,3702.AT1G72680.1,3702.AT2G22420.1,3702.AT2G38080.1,3702.AT4G01070.1,3702.AT4G26220.1,3702.AT4G37970.1,3702.AT4G39330.1,3702.AT5G05340.1,3702.AT5G48930.1	CCOAMT,CADG,AT2G22420,IRX12,GT72B1,AT4G26220,CAD6,CAD9,PRX52,HCT
GO:0006163	purine nucleotide metabolic process	23	192	0.45	0.0039	3702.AT1G10700.1,3702.AT1G28960.1,3702.AT1G32440.1,3702.AT1G34430.1,3702.AT1G36160.2,3702.AT1G47840.1,3702.AT2G22480.1,3702.AT2G29560.1,3702.AT2G33040.1,3702.AT2G34590.1,3702.AT2G37250.1,3702.AT2G38040.1,3702.AT2G38280.2,3702.AT3G06200.1,3702.AT3G22960.1,3702.AT3G54250.1,3702.AT3G55010.2,3702.AT4G26910.1,3702.AT4G34740.1,3702.AT5G26667.1,3702.AT5G35360.3,3702.AT5G47810.1,3702.AT5G61580.1	PRS3,NUDX15,PKp3,EMB3003,ACC1,HXK3,PFK5,ENOC,ATP3,AT2G34590,ADK,CAC3,FAC1,AT3G06200,PKP-ALPHA,AT3G54250,PUR5,AT4G26910,ASE2,PYR6,CAC2,PFK2,PFK4
GO:0006396	RNA processing	48	582	0.29	0.004	3702.AT1G02840.1,3702.AT1G03360.1,3702.AT1G06560.1,3702.AT1G08360.1,3702.AT1G08370.1,3702.AT1G14650.2,3702.AT1G16280.1,3702.AT1G45230.1,3702.AT1G55150.1,3702.AT1G61010.2,3702.AT1G70070.1,3702.AT1G73720.1,3702.AT1G77180.2,3702.AT1G80070.1,3702.AT2G06990.1,3702.AT2G09990.1,3702.AT2G17510.2,3702.AT2G30260.1,3702.AT2G33730.1,3702.AT2G34160.1,3702.AT2G43970.1,3702.AT3G06480.1,3702.AT3G11964.1,3702.AT3…	SR34,RRP4,AT1G06560,AT1G08360,DCP1,AT1G14650,RH36,AT1G45230,RH20,CPSF73-I,EMB25,SMU1,SKIP,PRP8A,HEN2,AT2G09990,EMB2763,U2B',AT2G33730,AT2G34160,LARP6b,AT3G06480,AT3G11964,AT3G15010,CP33,AT3G52580,AT3G58560,AT3G62310,CSP41A,RH8,AT4G02840,AT4G14300,MORF1,FIB2,PEP,RUXF,AT5G12190,SVR3,EMB1030,SGS3,AT5G24840,RRC1,emb1138,CBP20,CPSF160,FIP1[V],AT5G62290,HEN4
GO:1901607	alpha-amino acid biosynthetic process	22	179	0.46	0.004	3702.AT1G08250.1,3702.AT1G18640.2,3702.AT1G52340.1,3702.AT1G72810.1,3702.AT2G05830.1,3702.AT2G13360.1,3702.AT2G37500.1,3702.AT3G01120.1,3702.AT3G27740.1,3702.AT3G48560.1,3702.AT3G59760.1,3702.AT4G14880.4,3702.AT4G32520.1,3702.AT4G33680.1,3702.AT4G39120.1,3702.AT5G10240.1,3702.AT5G11880.1,3702.AT5G13280.1,3702.AT5G16290.2,3702.AT5G35630.1,3702.AT5G53850.2,3702.AT5G65780.2	ADT6,PSP,ABA2,AT1G72810,AT2G05830,AGT,AT2G37500,MTO1,CARA,CSR1,OASC,OASA1,SHM3,DAP,IMPL2,ASN3,AT5G11880,AK-LYS1,VAT1,GS2,AT5G53850,ATBCAT-5
GO:0044262	cellular carbohydrate metabolic process	38	420	0.33	0.0044	3702.AT1G03310.2,3702.AT1G05850.1,3702.AT1G07110.1,3702.AT1G14520.1,3702.AT1G15690.1,3702.AT1G31190.1,3702.AT1G32900.1,3702.AT1G47840.1,3702.AT1G58370.1,3702.AT1G66430.1,3702.AT1G68560.1,3702.AT1G79500.5,3702.AT2G05710.1,3702.AT2G22125.1,3702.AT2G22240.1,3702.AT2G22480.1,3702.AT2G22780.1,3702.AT2G40840.1,3702.AT3G10370.1,3702.AT3G23920.1,3702.AT3G52180.1,3702.AT3G58560.1,3702.AT4G09020.1,3702.AT4…	DBE1,POM1,F2KP,MIOX1,AVP1,IMPL1,GBSS1,HXK3,RXF12,AT1G66430,XYL1,AtkdsA1,ACO3,CSI1,MIPS2,PFK5,PMDH1,DPE2,SDP6,TRBAMY,SEX4,AT3G58560,ISA3,ARA1,SS4,A/N-InvB,IMPL2,APL3,MLS,AT5G10560,ITPK1,APL1,SPS1F,BGLU42,PFK2,XK-2,GS1,PFK4
GO:1901361	organic cyclic compound catabolic process	24	209	0.43	0.0047	3702.AT1G03360.1,3702.AT1G08370.1,3702.AT1G17180.1,3702.AT1G28960.1,3702.AT1G55150.1,3702.AT2G06990.1,3702.AT2G17510.2,3702.AT2G17970.1,3702.AT2G36310.1,3702.AT2G38080.1,3702.AT2G39260.1,3702.AT3G06480.1,3702.AT3G58560.1,3702.AT4G01660.1,3702.AT4G04880.1,3702.AT4G17050.1,3702.AT4G31390.1,3702.AT4G37000.1,3702.AT5G09360.1,3702.AT5G20070.1,3702.AT5G24530.1,3702.AT5G43430.1,3702.AT5G62530.1,3702.AT5…	RRP4,DCP1,GSTU25,NUDX15,RH20,HEN2,EMB2763,AT2G17970,URH1,IRX12,AT2G39260,AT3G06480,AT3G58560,ABC1,AT4G04880,UGLYAH,ACDO1,ACD2,LAC14,NUDX19,DMR6,ETFBETA,ALDH12A1,BETA-UP
GO:0009808	lignin metabolic process	12	61	0.67	0.0055	3702.AT1G67980.1,3702.AT1G72680.1,3702.AT2G22420.1,3702.AT2G38080.1,3702.AT3G50740.1,3702.AT4G01070.1,3702.AT4G26220.1,3702.AT4G37970.1,3702.AT4G39330.1,3702.AT5G05340.1,3702.AT5G09360.1,3702.AT5G48930.1	CCOAMT,CADG,AT2G22420,IRX12,UGT72E1,GT72B1,AT4G26220,CAD6,CAD9,PRX52,LAC14,HCT
GO:0072594	establishment of protein localization to organelle	24	212	0.43	0.0056	3702.AT1G08190.1,3702.AT1G13900.1,3702.AT1G14850.1,3702.AT1G27390.1,3702.AT1G29260.1,3702.AT1G51980.1,3702.AT2G05120.1,3702.AT2G17390.1,3702.AT2G19080.1,3702.AT2G29530.3,3702.AT2G39960.1,3702.AT2G42210.2,3702.AT3G16620.1,3702.AT3G17440.1,3702.AT3G20000.1,3702.AT3G27080.1,3702.AT3G46740.1,3702.AT4G00026.1,3702.AT5G03940.1,3702.AT5G05000.3,3702.AT5G06140.1,3702.AT5G16620.1,3702.AT5G49910.1,3702.AT5…	VPS41,AT1G13900,NUP155,TOM20-2,PEX7,AT1G51980,AT2G05120,AKR2B,AT2G19080,TIM10,AT2G39960,OEP16-3,TOC120,NPSN13,TOM40,TOM20-3,TOC75-III,SD3,CPSRP54,TOC34,SNX1,TIC40,cpHsc70-2,RAN3
GO:0061077	chaperone-mediated protein folding	10	42	0.75	0.006	3702.AT1G16030.1,3702.AT2G32120.1,3702.AT3G12580.1,3702.AT3G13470.1,3702.AT3G17880.1,3702.AT5G19855.1,3702.AT5G48570.1,3702.AT5G49910.1,3702.AT5G52640.1,3702.AT5G64350.1	Hsp70b,HSP70T-2,HSP70,Cpn60beta2,TDX,RbcX2,ROF2,cpHsc70-2,HSP90.1,FKBP12
GO:0006631	fatty acid metabolic process	25	228	0.41	0.0061	3702.AT1G06290.1,3702.AT1G36160.2,3702.AT1G55020.1,3702.AT1G55320.1,3702.AT1G65290.1,3702.AT1G65520.1,3702.AT1G66430.1,3702.AT1G76680.2,3702.AT1G76690.1,3702.AT1G79750.1,3702.AT2G01490.1,3702.AT2G05990.2,3702.AT2G26560.1,3702.AT2G38010.2,3702.AT2G38040.1,3702.AT3G06810.1,3702.AT3G45140.1,3702.AT3G45770.1,3702.AT4G05160.1,3702.AT4G15440.1,3702.AT5G27600.1,3702.AT5G35360.3,3702.AT5G42890.1,3702.AT5…	ACX3,ACC1,LOX1,AAE18,mtACP2,ECI1,AT1G66430,OPR1,OPR2,NADP-ME4,PAHX,MOD1,PLA2A,AT2G38010,CAC3,IBR3,LOX2,AT3G45770,AT4G05160,HPL1,LACS7,CAC2,SCP2,DCI1,AT5G47720
GO:0009059	macromolecule biosynthetic process	76	1096	0.22	0.0061	3702.AT1G03310.2,3702.AT1G05850.1,3702.AT1G07320.1,3702.AT1G08360.1,3702.AT1G14320.1,3702.AT1G14610.1,3702.AT1G17220.1,3702.AT1G21690.3,3702.AT1G28420.1,3702.AT1G32900.1,3702.AT1G34130.1,3702.AT1G48520.1,3702.AT1G55300.2,3702.AT1G65440.1,3702.AT1G66430.1,3702.AT1G67430.1,3702.AT1G71220.2,3702.AT1G79500.5,3702.AT2G07690.1,3702.AT2G09990.1,3702.AT2G20450.1,3702.AT2G22125.1,3702.AT2G25710.1,3702.AT3…	DBE1,POM1,RPL4,AT1G08360,SAC52,TWN2,FUG1,EMB1968,RLT1,GBSS1,STT3B,GATB,TAF7,GTB1,AT1G66430,AT1G67430,EBS1,AtkdsA1,MCM5,AT2G09990,AT2G20450,CSI1,HCS1,EMB2768,RPSAb,AT3G05560,TGA6,NRPB5,AT3G25660,EIF4B1,ERF1-3,CDC2,EMB1080,AT3G52580,AT3G53740,OVA1,EIF3C,AT3G58560,EIF4G,AT3G60770,CSP41A,SPT16,AT4G11120,EIF3A,PTAC5,AT4G13780,AT4G15000,NS1,AT4G17560,SS4,AT4G24630,PEP,emb1027,EIF3K,AT4G33760,AT4G34670,…
GO:0018130	heterocycle biosynthetic process	50	635	0.27	0.0075	3702.AT1G03475.1,3702.AT1G10700.1,3702.AT1G17260.1,3702.AT1G22940.1,3702.AT1G28420.1,3702.AT1G28960.1,3702.AT1G32070.2,3702.AT1G36160.2,3702.AT1G52340.1,3702.AT1G55090.1,3702.AT1G55300.2,3702.AT1G58290.1,3702.AT1G63970.1,3702.AT1G64160.1,3702.AT1G65440.1,3702.AT2G22570.1,3702.AT2G33040.1,3702.AT2G34590.1,3702.AT2G37250.1,3702.AT2G38040.1,3702.AT2G38280.2,3702.AT2G40490.1,3702.AT3G03990.1,3702.AT3…	LIN2,PRS3,AHA10,TH1,RLT1,NUDX15,NSI,ACC1,ABA2,AT1G55090,TAF7,HEMA1,ISPF,DIR5,GTB1,NIC1,ATP3,AT2G34590,ADK,CAC3,FAC1,HEME2,AT3G03990,AT3G06200,TGA6,NRPB5,CARA,UPP,PUR5,SPT16,PTAC5,LDOX,CHLM,PEP,AT4G30000,ASE2,IMPL2,GUN5,DRT101,NUDX19,NIC3,PYR6,AT5G32470,CAC2,SOS4,UK/UPRT1,PDXH,THI1,NRPC1,GCH
GO:0016070	RNA metabolic process	73	1049	0.22	0.0076	3702.AT1G02840.1,3702.AT1G03360.1,3702.AT1G06560.1,3702.AT1G08360.1,3702.AT1G08370.1,3702.AT1G14610.1,3702.AT1G14650.2,3702.AT1G16280.1,3702.AT1G28420.1,3702.AT1G45230.1,3702.AT1G48520.1,3702.AT1G55150.1,3702.AT1G55300.2,3702.AT1G61010.2,3702.AT1G65440.1,3702.AT1G70070.1,3702.AT1G73720.1,3702.AT1G77180.2,3702.AT1G80070.1,3702.AT2G06990.1,3702.AT2G09990.1,3702.AT2G17510.2,3702.AT2G17970.1,3702.AT2…	SR34,RRP4,AT1G06560,AT1G08360,DCP1,TWN2,AT1G14650,RH36,RLT1,AT1G45230,GATB,RH20,TAF7,CPSF73-I,GTB1,EMB25,SMU1,SKIP,PRP8A,HEN2,AT2G09990,EMB2763,AT2G17970,U2B',AT2G33730,AT2G34160,AT2G39260,LARP6b,EMB2768,AT3G06480,AT3G11964,TGA6,AT3G15010,NRPB5,AT3G25660,CP33,AT3G52580,OVA1,AT3G58560,AT3G62310,CSP41A,RH8,AT4G02840,AT4G04880,SPT16,MTA,PTAC5,AT4G13780,AT4G14300,NS1,MORF1,FIB2,PEP,emb1027,RUXF,AT4G3…
GO:0006796	phosphate-containing compound metabolic process	106	1682	0.17	0.008	3702.AT1G06840.1,3702.AT1G07110.1,3702.AT1G07230.1,3702.AT1G10700.1,3702.AT1G13750.1,3702.AT1G13900.1,3702.AT1G17720.1,3702.AT1G18640.2,3702.AT1G22940.1,3702.AT1G28960.1,3702.AT1G31190.1,3702.AT1G32440.1,3702.AT1G34300.1,3702.AT1G34430.1,3702.AT1G34750.1,3702.AT1G36160.2,3702.AT1G47840.1,3702.AT1G51800.1,3702.AT1G54780.1,3702.AT1G55090.1,3702.AT1G63970.1,3702.AT1G66430.1,3702.AT1G70520.1,3702.AT1…	AT1G06840,F2KP,NPC1,PRS3,AT1G13750,AT1G13900,PP2AB2,PSP,TH1,NUDX15,IMPL1,PKp3,AT1G34300,EMB3003,AT1G34750,ACC1,HXK3,IOS1,TLP18.3,AT1G55090,ISPF,AT1G66430,CRK2,CKL2,AT2G01690,AT2G01820,PAP10,MPK7,MIPS2,PFK5,NIC1,AT2G26730,NPC2,CDPMEK,ENOC,SOBIR1,ATP3,AT2G34590,ADK,CAC3,FAC1,PECT1,PP5.2,AT3G05170,PLDP2,AT3G06200,AT3G09970,SDP6,PTEN2A,CPK9,CERK1,PKP-ALPHA,SKL1,CARA,CDC2,RHD4,IMK2,SEX4,UPP,AT3G54250,…
GO:0005982	starch metabolic process	11	54	0.68	0.0082	3702.AT1G03310.2,3702.AT1G32900.1,3702.AT1G66430.1,3702.AT2G40840.1,3702.AT3G23920.1,3702.AT3G52180.1,3702.AT3G58560.1,3702.AT4G09020.1,3702.AT4G18240.1,3702.AT4G39210.1,3702.AT5G19220.1	DBE1,GBSS1,AT1G66430,DPE2,TRBAMY,SEX4,AT3G58560,ISA3,SS4,APL3,APL1
GO:0006629	lipid metabolic process	64	887	0.23	0.0082	3702.AT1G06290.1,3702.AT1G07230.1,3702.AT1G11910.1,3702.AT1G20330.1,3702.AT1G29670.1,3702.AT1G31190.1,3702.AT1G36160.2,3702.AT1G52340.1,3702.AT1G53920.1,3702.AT1G55020.1,3702.AT1G55320.1,3702.AT1G63970.1,3702.AT1G65290.1,3702.AT1G65520.1,3702.AT1G66430.1,3702.AT1G76680.2,3702.AT1G76690.1,3702.AT1G79750.1,3702.AT2G01490.1,3702.AT2G01690.2,3702.AT2G05990.2,3702.AT2G22240.1,3702.AT2G26560.1,3702.AT2…	ACX3,NPC1,APA1,SMT2,AT1G29670,IMPL1,ACC1,ABA2,GLIP5,LOX1,AAE18,ISPF,mtACP2,ECI1,AT1G66430,OPR1,OPR2,NADP-ME4,PAHX,AT2G01690,MOD1,MIPS2,PLA2A,AT2G26800,NPC2,CDPMEK,DOGT1,AT2G38010,CAC3,PECT1,BEN1,AT3G03990,PLDP2,IBR3,PLC2,PTEN2A,PKP-ALPHA,LOX2,AT3G45770,CHL,EDS1,RHD4,AT3G54250,CCD1,AT4G05160,PDS3,HPL1,FPS2,DSEL,GGR,AT5G04980,SMT1,AT5G14450,SAG101,LACS7,CAC2,SCP2,DCI1,AT5G45670,AT5G47720,XK-2,cPT4,…
GO:0006793	phosphorus metabolic process	108	1723	0.17	0.0082	3702.AT1G06840.1,3702.AT1G07110.1,3702.AT1G07230.1,3702.AT1G10700.1,3702.AT1G13750.1,3702.AT1G13900.1,3702.AT1G17720.1,3702.AT1G18640.2,3702.AT1G22940.1,3702.AT1G28960.1,3702.AT1G31190.1,3702.AT1G32440.1,3702.AT1G34300.1,3702.AT1G34430.1,3702.AT1G34750.1,3702.AT1G36160.2,3702.AT1G47840.1,3702.AT1G51800.1,3702.AT1G54780.1,3702.AT1G55090.1,3702.AT1G63970.1,3702.AT1G66430.1,3702.AT1G70520.1,3702.AT1…	AT1G06840,F2KP,NPC1,PRS3,AT1G13750,AT1G13900,PP2AB2,PSP,TH1,NUDX15,IMPL1,PKp3,AT1G34300,EMB3003,AT1G34750,ACC1,HXK3,IOS1,TLP18.3,AT1G55090,ISPF,AT1G66430,CRK2,EBS1,CKL2,AT2G01690,AT2G01820,PAP10,MPK7,MIPS2,PFK5,NIC1,AT2G26730,NPC2,CDPMEK,ENOC,SOBIR1,ATP3,AT2G34590,ADK,CAC3,FAC1,PECT1,PP5.2,AT3G05170,PLDP2,AT3G06200,AT3G09970,SDP6,PTEN2A,CPK9,CERK1,PKP-ALPHA,SKL1,CARA,CDC2,RHD4,IMK2,SEX4,UPP,AT3G5…
GO:0042221	response to chemical	151	2590	0.14	0.0085	3702.AT1G05010.1,3702.AT1G05260.1,3702.AT1G05850.1,3702.AT1G07530.1,3702.AT1G08450.1,3702.AT1G08490.1,3702.AT1G15520.1,3702.AT1G15690.1,3702.AT1G15750.3,3702.AT1G16030.1,3702.AT1G16880.1,3702.AT1G17180.1,3702.AT1G24020.2,3702.AT1G32130.1,3702.AT1G32640.1,3702.AT1G36160.2,3702.AT1G43850.1,3702.AT1G44170.2,3702.AT1G45249.3,3702.AT1G51800.1,3702.AT1G52340.1,3702.AT1G53840.1,3702.AT1G55020.1,3702.AT1…	EFE,RCI3,POM1,SCL14,CRT3,CPNIFS,ABCG40,AVP1,TPL,Hsp70b,ACR11,GSTU25,MLP423,IWS1,MYC2,ACC1,SEU,ALDH3H1,ABF2,IOS1,ABA2,ARATH65,LOX1,DL3,AT1G60420,ATB2,RPN12a,MGL,ABCG39,XYL1,AT1G68620,CRK2,EBS1,ALDH10A8,AT1G75280,SKIP,UBC35,AT2G03440.1,ACO3,UGT73B4,MPK7,AT2G18980,NAP1;2,RPN1A,CSI1,MIPS2,AT2G22420,NIC1,PLA2A,SYD,GSTU7,TUB7,HSP70T-2,AIR9,DOGT1,FAC1,AT2G39040,AT2G39260,RCA,AT2G41480,SFGH,PP5.2,PIP1B,G…
GO:0010038	response to metal ion	34	374	0.33	0.0093	3702.AT1G43850.1,3702.AT1G60420.1,3702.AT1G60710.1,3702.AT1G68560.1,3702.AT1G75280.1,3702.AT1G78870.1,3702.AT2G05710.1,3702.AT2G19480.1,3702.AT2G22125.1,3702.AT2G26560.1,3702.AT2G29550.1,3702.AT2G41530.1,3702.AT2G42810.2,3702.AT3G06050.1,3702.AT3G12500.1,3702.AT3G12580.1,3702.AT3G13860.1,3702.AT3G22110.1,3702.AT3G22890.1,3702.AT3G22960.1,3702.AT3G48000.1,3702.AT3G48670.1,3702.AT3G60190.1,3702.AT4…	SEU,AT1G60420,ATB2,XYL1,AT1G75280,UBC35,ACO3,NAP1;2,CSI1,PLA2A,TUB7,SFGH,PP5.2,PRXIIF,HCHIB,HSP70,HSP60-3A,PAC1,APS1,PKP-ALPHA,ALDH2B4,IDN2,DL1E,AT4G13780,OASA1,CBL3,LUG,AT4G39230,GAD,HCF136,GS2,AT5G38830,cpHsc70-2,AT5G64220
GO:0006090	pyruvate metabolic process	13	77	0.6	0.0095	3702.AT1G32440.1,3702.AT1G34430.1,3702.AT1G47840.1,3702.AT1G63970.1,3702.AT1G79750.1,3702.AT2G22480.1,3702.AT2G26930.1,3702.AT2G29560.1,3702.AT2G34590.1,3702.AT3G22960.1,3702.AT5G47810.1,3702.AT5G61580.1,3702.AT5G62790.2	PKp3,EMB3003,HXK3,ISPF,NADP-ME4,PFK5,CDPMEK,ENOC,AT2G34590,PKP-ALPHA,PFK2,PFK4,DXR
GO:0016071	mRNA metabolic process	36	408	0.32	0.0099	3702.AT1G02840.1,3702.AT1G03360.1,3702.AT1G08370.1,3702.AT1G14650.2,3702.AT1G55150.1,3702.AT1G61010.2,3702.AT1G65440.1,3702.AT1G70070.1,3702.AT1G73720.1,3702.AT1G77180.2,3702.AT1G80070.1,3702.AT2G06990.1,3702.AT2G17970.1,3702.AT2G30260.1,3702.AT2G33730.1,3702.AT2G39260.1,3702.AT3G06480.1,3702.AT3G11964.1,3702.AT3G15010.2,3702.AT3G52380.1,3702.AT3G58560.1,3702.AT3G62310.1,3702.AT4G00660.1,3702.AT4…	SR34,RRP4,DCP1,AT1G14650,RH20,CPSF73-I,GTB1,EMB25,SMU1,SKIP,PRP8A,HEN2,AT2G17970,U2B',AT2G33730,AT2G39260,AT3G06480,AT3G11964,AT3G15010,CP33,AT3G58560,AT3G62310,RH8,AT4G02840,MTA,AT4G14300,MORF1,PEP,RUXF,AT5G12190,RRC1,CBP20,CPSF160,FIP1[V],AT5G62290,HEN4
GO:0050896	response to stimulus	272	5174	0.09	0.0106	3702.AT1G05010.1,3702.AT1G05260.1,3702.AT1G05850.1,3702.AT1G07180.1,3702.AT1G07530.1,3702.AT1G08190.1,3702.AT1G08370.1,3702.AT1G08450.1,3702.AT1G08490.1,3702.AT1G09630.1,3702.AT1G12200.1,3702.AT1G14320.1,3702.AT1G14870.1,3702.AT1G15520.1,3702.AT1G15690.1,3702.AT1G15750.3,3702.AT1G16030.1,3702.AT1G16880.1,3702.AT1G17180.1,3702.AT1G21690.3,3702.AT1G23740.1,3702.AT1G24020.2,3702.AT1G29930.1,3702.AT1…	EFE,RCI3,POM1,NDA1,SCL14,VPS41,DCP1,CRT3,CPNIFS,RAB11c,FMO,SAC52,PCR2,ABCG40,AVP1,TPL,Hsp70b,ACR11,GSTU25,EMB1968,AOR,MLP423,CAB1,IMPL1,IWS1,MYC2,OHP2,PDIL5-2,ACC1,SEU,ALDH3H1,ABF2,RD21A,GDC1,IAR3,IOS1,ABA2,MSRB1,ARATH65,LOX1,ZKT,AT1G56500,DL3,AT1G60420,ATB2,AT1G63220,RPN12a,MGL,AT1G66250,ABCG39,ARG1,XYL1,AT1G68620,CRK2,MMZ2,LPR2,EBS1,ATWHY2,ALDH10A8,AT1G75280,OPR2,SKIP,UBC35,RAD23B,PUX2,AT2G0182…
GO:0042440	pigment metabolic process	18	141	0.48	0.0116	3702.AT1G03475.1,3702.AT1G08450.1,3702.AT1G58290.1,3702.AT1G63970.1,3702.AT1G71220.2,3702.AT2G40490.1,3702.AT3G55010.2,3702.AT4G01660.1,3702.AT4G14210.1,3702.AT4G22880.1,3702.AT4G25080.5,3702.AT4G31390.1,3702.AT4G34740.1,3702.AT4G37000.1,3702.AT5G13630.1,3702.AT5G24530.1,3702.AT5G43430.1,3702.AT5G49650.1	LIN2,CRT3,HEMA1,ISPF,EBS1,HEME2,PUR5,ABC1,PDS3,LDOX,CHLM,ACDO1,ASE2,ACD2,GUN5,DMR6,ETFBETA,XK-2
GO:0042254	ribosome biogenesis	26	255	0.38	0.0118	3702.AT1G03360.1,3702.AT1G06560.1,3702.AT1G08360.1,3702.AT1G14320.1,3702.AT1G16280.1,3702.AT1G45230.1,3702.AT1G55150.1,3702.AT1G70070.1,3702.AT2G06990.1,3702.AT2G09990.1,3702.AT2G17510.2,3702.AT2G20450.1,3702.AT2G34160.1,3702.AT3G04770.1,3702.AT3G06480.1,3702.AT3G11964.1,3702.AT3G52380.1,3702.AT3G52580.1,3702.AT3G63140.1,3702.AT4G25630.1,3702.AT5G09510.1,3702.AT5G13510.1,3702.AT5G13650.2,3702.AT5…	RRP4,AT1G06560,AT1G08360,SAC52,RH36,AT1G45230,RH20,EMB25,HEN2,AT2G09990,EMB2763,AT2G20450,AT2G34160,RPSAb,AT3G06480,AT3G11964,CP33,AT3G52580,CSP41A,FIB2,AT5G09510,EMB3136,SVR3,emb1138,RAN3,AT5G61170
GO:0006418	tRNA aminoacylation for protein translation	10	47	0.7	0.0119	3702.AT1G14610.1,3702.AT3G02660.1,3702.AT3G55400.1,3702.AT4G13780.1,3702.AT4G17300.1,3702.AT4G26300.1,3702.AT4G33760.1,3702.AT5G22800.1,3702.AT5G38830.1,3702.AT5G64050.1	TWN2,EMB2768,OVA1,AT4G13780,NS1,emb1027,AT4G33760,EMB1030,AT5G38830,ERS
GO:0006605	protein targeting	22	198	0.42	0.0128	3702.AT1G08190.1,3702.AT1G13900.1,3702.AT1G27390.1,3702.AT1G29260.1,3702.AT1G51980.1,3702.AT2G17390.1,3702.AT2G19080.1,3702.AT2G29530.3,3702.AT2G39960.1,3702.AT2G42210.2,3702.AT3G16620.1,3702.AT3G17440.1,3702.AT3G20000.1,3702.AT3G27080.1,3702.AT3G46740.1,3702.AT4G00026.1,3702.AT4G24630.1,3702.AT5G03940.1,3702.AT5G05000.3,3702.AT5G06140.1,3702.AT5G16620.1,3702.AT5G49910.1	VPS41,AT1G13900,TOM20-2,PEX7,AT1G51980,AKR2B,AT2G19080,TIM10,AT2G39960,OEP16-3,TOC120,NPSN13,TOM40,TOM20-3,TOC75-III,SD3,AT4G24630,CPSRP54,TOC34,SNX1,TIC40,cpHsc70-2
GO:0009165	nucleotide biosynthetic process	19	156	0.46	0.0128	3702.AT1G10700.1,3702.AT1G28960.1,3702.AT1G36160.2,3702.AT1G55090.1,3702.AT2G22570.1,3702.AT2G33040.1,3702.AT2G34590.1,3702.AT2G37250.1,3702.AT2G38040.1,3702.AT2G38280.2,3702.AT3G06200.1,3702.AT3G27740.1,3702.AT3G53900.2,3702.AT3G55010.2,3702.AT4G34740.1,3702.AT5G23220.1,3702.AT5G26667.1,3702.AT5G35360.3,3702.AT5G40870.1	PRS3,NUDX15,ACC1,AT1G55090,NIC1,ATP3,AT2G34590,ADK,CAC3,FAC1,AT3G06200,CARA,UPP,PUR5,ASE2,NIC3,PYR6,CAC2,UK/UPRT1
GO:0019439	aromatic compound catabolic process	22	198	0.42	0.0128	3702.AT1G03360.1,3702.AT1G08370.1,3702.AT1G17180.1,3702.AT1G28960.1,3702.AT1G55150.1,3702.AT2G06990.1,3702.AT2G17510.2,3702.AT2G17970.1,3702.AT2G36310.1,3702.AT2G38080.1,3702.AT2G39260.1,3702.AT3G06480.1,3702.AT3G58560.1,3702.AT4G01660.1,3702.AT4G04880.1,3702.AT4G17050.1,3702.AT4G31390.1,3702.AT4G37000.1,3702.AT5G09360.1,3702.AT5G20070.1,3702.AT5G24530.1,3702.AT5G43430.1	RRP4,DCP1,GSTU25,NUDX15,RH20,HEN2,EMB2763,AT2G17970,URH1,IRX12,AT2G39260,AT3G06480,AT3G58560,ABC1,AT4G04880,UGLYAH,ACDO1,ACD2,LAC14,NUDX19,DMR6,ETFBETA
GO:0034622	cellular protein-containing complex assembly	32	350	0.34	0.0128	3702.AT1G02910.1,3702.AT1G14320.1,3702.AT1G19835.1,3702.AT1G34000.1,3702.AT1G55300.2,3702.AT1G55480.1,3702.AT1G64520.1,3702.AT1G71440.1,3702.AT1G80070.1,3702.AT2G07690.1,3702.AT2G19480.1,3702.AT2G20760.1,3702.AT2G30260.1,3702.AT2G40060.1,3702.AT3G04770.1,3702.AT3G46740.1,3702.AT3G51890.1,3702.AT3G52580.1,3702.AT3G56150.2,3702.AT4G02840.2,3702.AT4G11420.1,3702.AT4G15510.1,3702.AT4G30220.2,3702.AT4…	LPA1,SAC52,AT1G19835,OHP2,TAF7,ZKT,RPN12a,PFI,PRP8A,MCM5,NAP1;2,AT2G20760,U2B',CLC2,RPSAb,TOC75-III,AT3G51890,AT3G52580,EIF3C,AT4G02840,EIF3A,AT4G15510,RUXF,AT4G32285,EIF3K,AT5G09510,AT5G11770,Pnsl5,CEST,CSN6A,AT5G61170,AT5G62290
GO:0046700	heterocycle catabolic process	20	170	0.44	0.0128	3702.AT1G03360.1,3702.AT1G08370.1,3702.AT1G28960.1,3702.AT1G55150.1,3702.AT2G06990.1,3702.AT2G17510.2,3702.AT2G17970.1,3702.AT2G36310.1,3702.AT2G39260.1,3702.AT3G06480.1,3702.AT3G58560.1,3702.AT4G01660.1,3702.AT4G04880.1,3702.AT4G17050.1,3702.AT4G31390.1,3702.AT4G37000.1,3702.AT5G20070.1,3702.AT5G43430.1,3702.AT5G62530.1,3702.AT5G64370.1	RRP4,DCP1,NUDX15,RH20,HEN2,EMB2763,AT2G17970,URH1,AT2G39260,AT3G06480,AT3G58560,ABC1,AT4G04880,UGLYAH,ACDO1,ACD2,NUDX19,ETFBETA,ALDH12A1,BETA-UP
GO:0033365	protein localization to organelle	25	243	0.39	0.0132	3702.AT1G08190.1,3702.AT1G13900.1,3702.AT1G14850.1,3702.AT1G27390.1,3702.AT1G29260.1,3702.AT1G51980.1,3702.AT2G05120.1,3702.AT2G17390.1,3702.AT2G19080.1,3702.AT2G22125.1,3702.AT2G29530.3,3702.AT2G39960.1,3702.AT2G42210.2,3702.AT3G16620.1,3702.AT3G17440.1,3702.AT3G20000.1,3702.AT3G27080.1,3702.AT3G46740.1,3702.AT4G00026.1,3702.AT5G03940.1,3702.AT5G05000.3,3702.AT5G06140.1,3702.AT5G16620.1,3702.AT5…	VPS41,AT1G13900,NUP155,TOM20-2,PEX7,AT1G51980,AT2G05120,AKR2B,AT2G19080,CSI1,TIM10,AT2G39960,OEP16-3,TOC120,NPSN13,TOM40,TOM20-3,TOC75-III,SD3,CPSRP54,TOC34,SNX1,TIC40,cpHsc70-2,RAN3
GO:0009636	response to toxic substance	26	261	0.37	0.0156	3702.AT1G05260.1,3702.AT1G17180.1,3702.AT2G15490.1,3702.AT2G18980.1,3702.AT2G22420.1,3702.AT2G29420.1,3702.AT2G36800.1,3702.AT2G39040.1,3702.AT2G41480.1,3702.AT2G41530.1,3702.AT3G01190.1,3702.AT3G06050.1,3702.AT3G28200.1,3702.AT3G48560.1,3702.AT3G50740.1,3702.AT4G01070.1,3702.AT4G09010.1,3702.AT4G28730.1,3702.AT5G05340.1,3702.AT5G18100.1,3702.AT5G24070.1,3702.AT5G24760.1,3702.AT5G49570.1,3702.AT5…	RCI3,GSTU25,UGT73B4,AT2G18980,AT2G22420,GSTU7,DOGT1,AT2G39040,AT2G41480,SFGH,AT3G01190,PRXIIF,AT3G28200,CSR1,UGT72E1,GT72B1,TL29,GrxC5,PRX52,CSD3,AT5G24070,AT5G24760,PNG1,FSD2,AT5G51890,GSTU9
GO:0015980	energy derivation by oxidation of organic compounds	17	133	0.48	0.0164	3702.AT1G03310.2,3702.AT1G54340.1,3702.AT1G68750.1,3702.AT2G05710.1,3702.AT2G22780.1,3702.AT2G40840.1,3702.AT3G10370.1,3702.AT4G09020.1,3702.AT4G26910.1,3702.AT4G39210.1,3702.AT5G03860.1,3702.AT5G11770.1,3702.AT5G13430.1,3702.AT5G14590.1,3702.AT5G19220.1,3702.AT5G52840.1,3702.AT5G64210.1	DBE1,ICDH,PPC4,ACO3,PMDH1,DPE2,SDP6,ISA3,AT4G26910,APL3,MLS,AT5G11770,AT5G13430,AT5G14590,APL1,AT5G52840,AOX2
GO:1901135	carbohydrate derivative metabolic process	47	610	0.26	0.0168	3702.AT1G03310.2,3702.AT1G05850.1,3702.AT1G07110.1,3702.AT1G10700.1,3702.AT1G28960.1,3702.AT1G32440.1,3702.AT1G34130.1,3702.AT1G34430.1,3702.AT1G36160.2,3702.AT1G47840.1,3702.AT1G63970.1,3702.AT1G71220.2,3702.AT2G22480.1,3702.AT2G26930.1,3702.AT2G29560.1,3702.AT2G33040.1,3702.AT2G34590.1,3702.AT2G36310.1,3702.AT2G38040.1,3702.AT2G38280.2,3702.AT3G05630.1,3702.AT3G06200.1,3702.AT3G10370.1,3702.AT3…	DBE1,POM1,F2KP,PRS3,NUDX15,PKp3,STT3B,EMB3003,ACC1,HXK3,ISPF,EBS1,PFK5,CDPMEK,ENOC,ATP3,AT2G34590,URH1,CAC3,FAC1,PLDP2,AT3G06200,SDP6,HCHIB,PKP-ALPHA,AT3G26720,CARA,UPP,AT3G54250,PUR5,ChiC,AT4G26910,ASE2,DRT101,CHIA,EMB2024,PYR6,CAC2,G6PD1,UK/UPRT1,BGLU13,PFK2,PNG1,PSL4,cPT4,PFK4,DXR
GO:0006626	protein targeting to mitochondrion	10	50	0.68	0.017	3702.AT1G13900.1,3702.AT1G27390.1,3702.AT1G51980.1,3702.AT2G19080.1,3702.AT2G29530.3,3702.AT2G42210.2,3702.AT3G20000.1,3702.AT3G27080.1,3702.AT3G46740.1,3702.AT4G00026.1	AT1G13900,TOM20-2,AT1G51980,AT2G19080,TIM10,OEP16-3,TOM40,TOM20-3,TOC75-III,SD3
GO:0046835	carbohydrate phosphorylation	9	40	0.73	0.017	3702.AT1G07110.1,3702.AT1G47840.1,3702.AT1G66430.1,3702.AT2G22480.1,3702.AT4G16130.1,3702.AT5G16760.1,3702.AT5G47810.1,3702.AT5G49650.1,3702.AT5G61580.1	F2KP,HXK3,AT1G66430,PFK5,ARA1,ITPK1,PFK2,XK-2,PFK4
GO:0009150	purine ribonucleotide metabolic process	20	176	0.43	0.0184	3702.AT1G28960.1,3702.AT1G32440.1,3702.AT1G34430.1,3702.AT1G36160.2,3702.AT1G47840.1,3702.AT2G22480.1,3702.AT2G29560.1,3702.AT2G33040.1,3702.AT2G34590.1,3702.AT2G38040.1,3702.AT2G38280.2,3702.AT3G06200.1,3702.AT3G22960.1,3702.AT3G54250.1,3702.AT3G55010.2,3702.AT4G26910.1,3702.AT4G34740.1,3702.AT5G35360.3,3702.AT5G47810.1,3702.AT5G61580.1	NUDX15,PKp3,EMB3003,ACC1,HXK3,PFK5,ENOC,ATP3,AT2G34590,CAC3,FAC1,AT3G06200,PKP-ALPHA,AT3G54250,PUR5,AT4G26910,ASE2,CAC2,PFK2,PFK4
GO:0072583	clathrin-dependent endocytosis	8	32	0.77	0.021	3702.AT1G59610.1,3702.AT2G20760.1,3702.AT2G40060.1,3702.AT3G11130.1,3702.AT3G51890.1,3702.AT4G32285.2,3702.AT4G34660.1,3702.AT5G22780.1	DL3,AT2G20760,CLC2,AT3G11130,AT3G51890,AT4G32285,AT4G34660,AT5G22780
GO:0090304	nucleic acid metabolic process	89	1403	0.18	0.0213	3702.AT1G02840.1,3702.AT1G03360.1,3702.AT1G06560.1,3702.AT1G08360.1,3702.AT1G08370.1,3702.AT1G14610.1,3702.AT1G14650.2,3702.AT1G16280.1,3702.AT1G21690.3,3702.AT1G28420.1,3702.AT1G45230.1,3702.AT1G48520.1,3702.AT1G55150.1,3702.AT1G55300.2,3702.AT1G61010.2,3702.AT1G65440.1,3702.AT1G70070.1,3702.AT1G70660.1,3702.AT1G71260.1,3702.AT1G73720.1,3702.AT1G77180.2,3702.AT1G78870.1,3702.AT1G79650.4,3702.AT1…	SR34,RRP4,AT1G06560,AT1G08360,DCP1,TWN2,AT1G14650,RH36,EMB1968,RLT1,AT1G45230,GATB,RH20,TAF7,CPSF73-I,GTB1,EMB25,MMZ2,ATWHY2,SMU1,SKIP,UBC35,RAD23B,PRP8A,UBC2,HEN2,MCM5,AT2G09990,EMB2763,AT2G17970,NAP1;2,FVE,U2B',AT2G33730,AT2G34160,AT2G39260,LARP6b,EMB2768,AT3G06480,AT3G11964,TGA6,PA200,AT3G15010,NRPB5,AT3G25660,IDN2,CP33,UEV1D-4,AT3G52580,OVA1,AT3G58560,AT3G62310,CSP41A,RH8,AT4G02840,AT4G04880,…
GO:0044255	cellular lipid metabolic process	48	636	0.25	0.0215	3702.AT1G06290.1,3702.AT1G07230.1,3702.AT1G31190.1,3702.AT1G36160.2,3702.AT1G52340.1,3702.AT1G55020.1,3702.AT1G55320.1,3702.AT1G63970.1,3702.AT1G65290.1,3702.AT1G65520.1,3702.AT1G66430.1,3702.AT1G76680.2,3702.AT1G76690.1,3702.AT1G79750.1,3702.AT2G01490.1,3702.AT2G01690.2,3702.AT2G05990.2,3702.AT2G22240.1,3702.AT2G26560.1,3702.AT2G26870.1,3702.AT2G26930.1,3702.AT2G38010.2,3702.AT2G38040.1,3702.AT2…	ACX3,NPC1,IMPL1,ACC1,ABA2,LOX1,AAE18,ISPF,mtACP2,ECI1,AT1G66430,OPR1,OPR2,NADP-ME4,PAHX,AT2G01690,MOD1,MIPS2,PLA2A,NPC2,CDPMEK,AT2G38010,CAC3,PECT1,AT3G03990,PLDP2,IBR3,PTEN2A,LOX2,AT3G45770,RHD4,AT3G54250,CCD1,AT4G05160,PDS3,HPL1,FPS2,DSEL,GGR,AT5G04980,LACS7,CAC2,SCP2,DCI1,AT5G47720,XK-2,cPT4,DXR
GO:0009408	response to heat	22	209	0.4	0.0233	3702.AT1G05850.1,3702.AT1G15520.1,3702.AT1G16030.1,3702.AT1G52340.1,3702.AT1G64520.1,3702.AT2G03440.1,3702.AT2G32120.1,3702.AT3G12580.1,3702.AT3G17880.1,3702.AT3G47860.1,3702.AT4G04950.1,3702.AT4G13670.1,3702.AT4G15802.1,3702.AT5G10010.1,3702.AT5G15450.1,3702.AT5G37670.1,3702.AT5G44650.1,3702.AT5G47550.1,3702.AT5G48570.1,3702.AT5G49910.1,3702.AT5G53400.1,3702.AT5G62390.1	POM1,ABCG40,Hsp70b,ABA2,RPN12a,AT2G03440.1,HSP70T-2,HSP70,TDX,CHL,GRXS17,PTAC5,HSBP,AT5G10010,CLPB3,AT5G37670,CEST,AT5G47550,ROF2,cpHsc70-2,BOB1,BAG7
GO:0006790	sulfur compound metabolic process	31	350	0.32	0.0245	3702.AT1G08490.1,3702.AT1G17180.1,3702.AT1G18640.2,3702.AT1G22940.1,3702.AT1G28960.1,3702.AT1G32500.1,3702.AT1G36160.2,3702.AT1G64660.1,3702.AT2G05830.1,3702.AT2G29420.1,3702.AT2G34590.1,3702.AT2G38040.1,3702.AT3G01120.1,3702.AT3G22890.1,3702.AT3G24430.1,3702.AT3G50845.1,3702.AT3G54250.1,3702.AT3G59760.1,3702.AT4G01850.1,3702.AT4G04770.1,3702.AT4G14880.4,3702.AT4G26910.1,3702.AT4G28730.1,3702.AT5…	CPNIFS,GSTU25,PSP,TH1,NUDX15,ABCI7,ACC1,MGL,AT2G05830,GSTU7,AT2G34590,CAC3,MTO1,APS1,HCF101,AT3G50845,AT3G54250,OASC,SAM-2,ABCI8,OASA1,AT4G26910,GrxC5,SIR,GSH2,AT5G32470,CAC2,BGLU13,AT5G53850,THI1,GSTU9
GO:0009185	ribonucleoside diphosphate metabolic process	11	64	0.61	0.0248	3702.AT1G32440.1,3702.AT1G34430.1,3702.AT1G47840.1,3702.AT2G22480.1,3702.AT2G29560.1,3702.AT2G34590.1,3702.AT3G06200.1,3702.AT3G22960.1,3702.AT5G26667.1,3702.AT5G47810.1,3702.AT5G61580.1	PKp3,EMB3003,HXK3,PFK5,ENOC,AT2G34590,AT3G06200,PKP-ALPHA,PYR6,PFK2,PFK4
GO:0035966	response to topologically incorrect protein	10	55	0.63	0.0314	3702.AT1G08450.1,3702.AT1G16030.1,3702.AT1G64520.1,3702.AT1G71220.2,3702.AT2G32120.1,3702.AT3G12580.1,3702.AT5G03340.1,3702.AT5G49910.1,3702.AT5G61790.1,3702.AT5G62390.1	CRT3,Hsp70b,RPN12a,EBS1,HSP70T-2,HSP70,AtCDC48C,cpHsc70-2,CNX1,BAG7
GO:0006364	rRNA processing	18	157	0.43	0.0326	3702.AT1G03360.1,3702.AT1G06560.1,3702.AT1G08360.1,3702.AT1G16280.1,3702.AT1G45230.1,3702.AT1G55150.1,3702.AT1G70070.1,3702.AT2G06990.1,3702.AT2G09990.1,3702.AT2G17510.2,3702.AT2G34160.1,3702.AT3G06480.1,3702.AT3G11964.1,3702.AT3G52380.1,3702.AT3G52580.1,3702.AT3G63140.1,3702.AT4G25630.1,3702.AT5G13650.2	RRP4,AT1G06560,AT1G08360,RH36,AT1G45230,RH20,EMB25,HEN2,AT2G09990,EMB2763,AT2G34160,AT3G06480,AT3G11964,CP33,AT3G52580,CSP41A,FIB2,SVR3
GO:0009790	embryo development	32	374	0.31	0.0331	3702.AT1G14610.1,3702.AT1G15750.3,3702.AT1G17730.1,3702.AT1G18640.2,3702.AT1G32500.1,3702.AT1G36160.2,3702.AT1G43850.1,3702.AT1G64520.1,3702.AT1G65440.1,3702.AT1G70070.1,3702.AT1G71440.1,3702.AT2G22240.1,3702.AT2G38280.2,3702.AT3G02660.1,3702.AT3G06350.1,3702.AT3G08640.1,3702.AT3G10220.1,3702.AT3G16830.1,3702.AT3G19770.1,3702.AT3G20630.1,3702.AT3G46740.1,3702.AT3G48750.1,3702.AT4G02570.4,3702.AT4…	TWN2,TPL,VPS46.1,PSP,ABCI7,ACC1,SEU,RPN12a,GTB1,EMB25,PFI,MIPS2,FAC1,EMB2768,MEE32,AT3G08640,EMB2804,At3g16830,VPS9A,UBP14,TOC75-III,CDC2,CUL1,MTA,TUF,emb1027,SMT1,AT5G13780,EMB1030,CUL4,BOB1,NMT1
GO:0007005	mitochondrion organization	16	130	0.46	0.0337	3702.AT1G06530.1,3702.AT1G13900.1,3702.AT1G27390.1,3702.AT1G51980.1,3702.AT1G59610.1,3702.AT2G19080.1,3702.AT2G29530.3,3702.AT2G42210.2,3702.AT3G20000.1,3702.AT3G27080.1,3702.AT3G46740.1,3702.AT3G60190.1,3702.AT3G61760.1,3702.AT4G00026.1,3702.AT5G11770.1,3702.AT5G64050.1	PMD2,AT1G13900,TOM20-2,AT1G51980,DL3,AT2G19080,TIM10,OEP16-3,TOM40,TOM20-3,TOC75-III,DL1E,DL1B,SD3,AT5G11770,ERS
GO:0072524	pyridine-containing compound metabolic process	7	26	0.8	0.0337	3702.AT1G55090.1,3702.AT2G22570.1,3702.AT5G19150.1,3702.AT5G20070.1,3702.AT5G23220.1,3702.AT5G37850.1,3702.AT5G49970.1	AT1G55090,NIC1,AT5G19150,NUDX19,NIC3,SOS4,PDXH
GO:0006839	mitochondrial transport	12	79	0.56	0.0343	3702.AT1G13900.1,3702.AT1G27390.1,3702.AT1G51980.1,3702.AT2G19080.1,3702.AT2G29530.3,3702.AT2G42210.2,3702.AT3G20000.1,3702.AT3G27080.1,3702.AT3G46740.1,3702.AT3G54110.1,3702.AT4G00026.1,3702.AT5G46800.1	AT1G13900,TOM20-2,AT1G51980,AT2G19080,TIM10,OEP16-3,TOM40,TOM20-3,TOC75-III,PUMP1,SD3,BOU
GO:0072593	reactive oxygen species metabolic process	16	133	0.45	0.0417	3702.AT1G05260.1,3702.AT2G18980.1,3702.AT2G22420.1,3702.AT2G39040.1,3702.AT2G41480.1,3702.AT3G01190.1,3702.AT3G06050.1,3702.AT3G28200.1,3702.AT4G04950.1,3702.AT4G09010.1,3702.AT5G05340.1,3702.AT5G18100.1,3702.AT5G24070.1,3702.AT5G51100.1,3702.AT5G51890.1,3702.AT5G62530.1	RCI3,AT2G18980,AT2G22420,AT2G39040,AT2G41480,AT3G01190,PRXIIF,AT3G28200,GRXS17,TL29,PRX52,CSD3,AT5G24070,FSD2,AT5G51890,ALDH12A1
GO:0044270	cellular nitrogen compound catabolic process	19	176	0.41	0.0427	3702.AT1G03360.1,3702.AT1G08370.1,3702.AT1G28960.1,3702.AT1G55150.1,3702.AT2G06990.1,3702.AT2G17510.2,3702.AT2G17970.1,3702.AT2G36310.1,3702.AT2G39260.1,3702.AT3G06480.1,3702.AT3G58560.1,3702.AT4G01660.1,3702.AT4G04880.1,3702.AT4G17050.1,3702.AT4G31390.1,3702.AT4G37000.1,3702.AT5G20070.1,3702.AT5G43430.1,3702.AT5G64370.1	RRP4,DCP1,NUDX15,RH20,HEN2,EMB2763,AT2G17970,URH1,AT2G39260,AT3G06480,AT3G58560,ABC1,AT4G04880,UGLYAH,ACDO1,ACD2,NUDX19,ETFBETA,BETA-UP
GO:1901615	organic hydroxy compound metabolic process	27	299	0.33	0.0427	3702.AT1G14520.1,3702.AT1G17260.1,3702.AT1G20330.1,3702.AT1G31190.1,3702.AT1G52340.1,3702.AT1G54340.1,3702.AT1G64160.1,3702.AT2G05710.1,3702.AT2G22240.1,3702.AT2G36800.1,3702.AT2G38010.2,3702.AT2G45400.1,3702.AT3G06350.1,3702.AT3G10370.1,3702.AT3G54250.1,3702.AT4G15440.1,3702.AT4G17190.1,3702.AT4G22880.1,3702.AT4G39120.1,3702.AT5G13710.1,3702.AT5G14590.1,3702.AT5G16760.1,3702.AT5G24530.1,3702.AT5…	MIOX1,AHA10,SMT2,IMPL1,ABA2,ICDH,DIR5,ACO3,MIPS2,DOGT1,AT2G38010,BEN1,MEE32,SDP6,AT3G54250,HPL1,FPS2,LDOX,IMPL2,SMT1,AT5G14590,ITPK1,DMR6,SOS4,PDXH,GS1,cPT4
GO:0009066	aspartate family amino acid metabolic process	10	58	0.61	0.0429	3702.AT1G64660.1,3702.AT1G72810.1,3702.AT2G05830.1,3702.AT3G01120.1,3702.AT4G26910.1,3702.AT4G33680.1,3702.AT5G10240.1,3702.AT5G11880.1,3702.AT5G13280.1,3702.AT5G53850.2	MGL,AT1G72810,AT2G05830,MTO1,AT4G26910,DAP,ASN3,AT5G11880,AK-LYS1,AT5G53850
GO:0015994	chlorophyll metabolic process	10	58	0.61	0.0429	3702.AT1G03475.1,3702.AT1G58290.1,3702.AT1G63970.1,3702.AT2G40490.1,3702.AT4G01660.1,3702.AT4G25080.5,3702.AT4G31390.1,3702.AT4G37000.1,3702.AT5G13630.1,3702.AT5G43430.1	LIN2,HEMA1,ISPF,HEME2,ABC1,CHLM,ACDO1,ACD2,GUN5,ETFBETA
GO:0006891	intra-Golgi vesicle-mediated transport	8	37	0.71	0.0433	3702.AT1G52360.2,3702.AT1G67930.1,3702.AT1G73430.1,3702.AT3G17440.1,3702.AT4G08520.1,3702.AT4G24840.1,3702.AT4G31480.2,3702.AT5G54440.1	AT1G52360,AT1G67930,AT1G73430,NPSN13,AT4G08520,AT4G24840,AT4G31480,CLUB
GO:0048856	anatomical structure development	142	2520	0.13	0.0441	3702.AT1G05010.1,3702.AT1G05850.1,3702.AT1G14610.1,3702.AT1G15690.1,3702.AT1G15750.3,3702.AT1G16280.1,3702.AT1G17020.1,3702.AT1G17260.1,3702.AT1G17730.1,3702.AT1G18640.2,3702.AT1G19835.1,3702.AT1G20330.1,3702.AT1G28420.1,3702.AT1G32440.1,3702.AT1G32500.1,3702.AT1G32640.1,3702.AT1G36160.2,3702.AT1G43790.1,3702.AT1G43850.1,3702.AT1G47200.1,3702.AT1G55020.1,3702.AT1G59610.1,3702.AT1G60420.1,3702.AT1…	EFE,POM1,TWN2,AVP1,TPL,RH36,SRG1,AHA10,VPS46.1,PSP,AT1G19835,SMT2,RLT1,PKp3,ABCI7,MYC2,ACC1,TED6,SEU,WPP2,LOX1,DL3,AT1G60420,RPN12a,4CL3,GTB1,EXPB2,AT1G67170,EMB25,LPR2,PFI,AT1G73430,SKIP,UBC35,AtkdsA1,AT2G01820,UBC2,ARPN,ACO3,HEN2,AT2G11890,FVE,CLASP,CSI1,MIPS2,AT2G22420,GEM,NPC2,FUS12,SYD,AT2G34590,AIR9,GIK,YLS9,ADK,FAC1,EXPA4,RCA,BEN1,SEOR1,TPLATE,EMB2768,AT3G03990,PLDP2,MEE32,IBR3,FHA2,SCN1,P…
GO:0009628	response to abiotic stimulus	106	1785	0.15	0.0463	3702.AT1G05260.1,3702.AT1G05850.1,3702.AT1G07180.1,3702.AT1G08190.1,3702.AT1G14320.1,3702.AT1G15520.1,3702.AT1G15690.1,3702.AT1G16030.1,3702.AT1G16880.1,3702.AT1G23740.1,3702.AT1G29930.1,3702.AT1G32640.1,3702.AT1G34000.1,3702.AT1G43850.1,3702.AT1G44170.2,3702.AT1G50900.1,3702.AT1G52340.1,3702.AT1G53840.1,3702.AT1G55480.1,3702.AT1G56500.1,3702.AT1G64520.1,3702.AT1G64660.1,3702.AT1G68370.1,3702.AT1…	RCI3,POM1,NDA1,VPS41,SAC52,ABCG40,AVP1,Hsp70b,ACR11,AOR,CAB1,MYC2,OHP2,SEU,ALDH3H1,GDC1,ABA2,ARATH65,ZKT,AT1G56500,RPN12a,MGL,ARG1,AT1G68620,ALDH10A8,SKIP,emb1579,AT2G03440.1,FVE,CSI1,PLA2A,FUS12,HSP70T-2,DOGT1,AT2G39260,RCA,LHCB4.3,PP5.2,BEN1,PIP1B,SFR2,AT3G08640,HSP70,TDX,ASPG1,PTEN2A,EHD1,TRBAMY,CHL,EDS1,CDC2,SIP2,MPK4,ABC1,GRXS17,DDB1A,TUF,PTAC5,FdC1,HSBP,ChiC,PMSR4,ACDO1,LUG,CSDP1,RD19,SIR,S…
GO:0042026	protein refolding	7	28	0.77	0.0463	3702.AT1G16030.1,3702.AT2G32120.1,3702.AT3G12580.1,3702.AT3G13470.1,3702.AT3G13860.1,3702.AT5G15450.1,3702.AT5G49910.1	Hsp70b,HSP70T-2,HSP70,Cpn60beta2,HSP60-3A,CLPB3,cpHsc70-2
GO:0000911	cytokinesis by cell plate formation	9	48	0.65	0.0468	3702.AT1G09630.1,3702.AT3G19770.1,3702.AT3G48750.1,3702.AT3G55005.1,3702.AT4G01370.1,3702.AT4G02980.1,3702.AT4G34660.1,3702.AT5G10470.2,3702.AT5G54440.1	RAB11c,VPS9A,CDC2,TON1B,MPK4,ABP1,AT4G34660,KAC1,CLUB
GO:0018904	ether metabolic process	5	12	0.99	0.0468	3702.AT1G64160.1,3702.AT1G76760.1,3702.AT3G15360.1,3702.AT3G51030.1,3702.AT5G39950.1	DIR5,TY1,TRX-M4,TRX1,TRX2
GO:0007034	vacuolar transport	12	83	0.53	0.0473	3702.AT1G08190.1,3702.AT1G17730.1,3702.AT1G60070.2,3702.AT3G17440.1,3702.AT3G19770.1,3702.AT3G28715.1,3702.AT4G02030.2,3702.AT4G19490.2,3702.AT4G19640.1,3702.AT5G06140.1,3702.AT5G22950.1,3702.AT5G46860.1	VPS41,VPS46.1,AT1G60070,NPSN13,VPS9A,AT3G28715,AT4G02030,VPS54,ARA7,SNX1,VPS24.1,VAM3

## Sheet: String - KEGG
Table S6 - String Bio Process. KEGG pathways terms highlighted by the network interaction analysis done using the STRING database in the root proteins of Quercus variabilis afected during the first 16 hours after inoculation with Phytophthora cinnamomi.
#term ID	term description	observed gene count	background gene count	strength	false discovery rate	matching proteins in your network (IDs)	matching proteins in your network (labels)
ath01100	Metabolic pathways	231	2275	0.38	6.89e-31	3702.AT1G01710.1,3702.AT1G02810.1,3702.AT1G03310.2,3702.AT1G03475.1,3702.AT1G05010.1,3702.AT1G05260.1,3702.AT1G06290.1,3702.AT1G07110.1,3702.AT1G07230.1,3702.AT1G08250.1,3702.AT1G08490.1,3702.AT1G12230.2,3702.AT1G13280.1,3702.AT1G14520.1,3702.AT1G17180.1,3702.AT1G17260.1,3702.AT1G18640.2,3702.AT1G20330.1,3702.AT1G22410.1,3702.AT1G22940.1,3702.AT1G29930.1,3702.AT1G31190.1,3702.AT1G32070.2,3702.AT1…	AT1G01710,AT1G02810,DBE1,LIN2,EFE,RCI3,ACX3,F2KP,NPC1,ADT6,CPNIFS,AT1G12230,AOC4,MIOX1,GSTU25,AHA10,PSP,SMT2,AT1G22410,TH1,CAB1,IMPL1,NSI,PKp3,GBSS1,STT3B,EMB3003,ACC1,AT1G36280,ALDH3H1,HXK3,GATB,AT1G50510,ABA2,ICDH,AT1G55090,HEMA1,AT1G63770,ISPF,MGL,4CL3,mtACP2,HEXO3,AT1G66250,AT1G66430,CCOAMT,PPC4,CADG,AT1G72810,SUVH3,AT1G73480,ALDH10A8,OPR2,AtkdsA1,NADP-ME4,ACO3,AT2G05830,MOD1,AGT,AT2G18980,AT…
ath01110	Biosynthesis of secondary metabolites	141	1216	0.44	9.77e-23	3702.AT1G01710.1,3702.AT1G03310.2,3702.AT1G03475.1,3702.AT1G05010.1,3702.AT1G05260.1,3702.AT1G06290.1,3702.AT1G07230.1,3702.AT1G08250.1,3702.AT1G12230.2,3702.AT1G13280.1,3702.AT1G18640.2,3702.AT1G20330.1,3702.AT1G22360.1,3702.AT1G22410.1,3702.AT1G31190.1,3702.AT1G32440.1,3702.AT1G32900.1,3702.AT1G34430.1,3702.AT1G36160.2,3702.AT1G36280.1,3702.AT1G44170.2,3702.AT1G47840.1,3702.AT1G52340.1,3702.AT1…	AT1G01710,DBE1,LIN2,EFE,RCI3,ACX3,NPC1,ADT6,AT1G12230,AOC4,PSP,SMT2,UGT85A2,AT1G22410,IMPL1,PKp3,GBSS1,EMB3003,ACC1,AT1G36280,ALDH3H1,HXK3,ABA2,ICDH,HEMA1,ISPF,4CL3,AT1G66430,CCOAMT,CADG,AT1G72810,OPR2,ACO3,MOD1,AGT,AT2G18980,AT2G20690,MIPS2,AT2G22420,PFK5,PMDH1,AT2G24190,AT2G26800,NPC2,CDPMEK,AT2G29260,ENOC,BAM6,AT2G34590,AT2G35040,AT2G36780,DOGT1,ADK,AT2G37500,CAC3,FAC1,AGT3,AT2G39040,AT2G39420…
ath01200	Carbon metabolism	33	268	0.46	3.74e-05	3702.AT1G06290.1,3702.AT1G12230.2,3702.AT1G18640.2,3702.AT1G32440.1,3702.AT1G34430.1,3702.AT1G47840.1,3702.AT1G54340.1,3702.AT1G68750.1,3702.AT1G79750.1,3702.AT2G05710.1,3702.AT2G13360.1,3702.AT2G22480.1,3702.AT2G22780.1,3702.AT2G29560.1,3702.AT2G34590.1,3702.AT2G38040.1,3702.AT2G41530.1,3702.AT3G22960.1,3702.AT3G55410.1,3702.AT3G59760.1,3702.AT4G14880.4,3702.AT4G26910.1,3702.AT4G32520.1,3702.AT4…	ACX3,AT1G12230,PSP,PKp3,EMB3003,HXK3,ICDH,PPC4,NADP-ME4,ACO3,AGT,PFK5,PMDH1,ENOC,AT2G34590,CAC3,SFGH,PKP-ALPHA,AT3G55410,OASC,OASA1,AT4G26910,SHM3,AT4G37560,MLS,AT5G14590,EMB2024,CAC2,G6PD1,AT5G47720,PFK2,PFK4,CHY1
ath04144	Endocytosis	24	158	0.56	4.39e-05	3702.AT1G09630.1,3702.AT1G10630.1,3702.AT1G16030.1,3702.AT1G17730.1,3702.AT1G21630.2,3702.AT1G59610.1,3702.AT1G77140.1,3702.AT2G17790.1,3702.AT2G19710.1,3702.AT2G37550.1,3702.AT3G05630.1,3702.AT3G11130.1,3702.AT3G12400.1,3702.AT3G12580.1,3702.AT3G20290.1,3702.AT3G60860.1,3702.AT4G17890.1,3702.AT5G06140.1,3702.AT5G22780.1,3702.AT5G22950.1,3702.AT5G49910.1,3702.AT5G53530.1,3702.AT5G54310.1,3702.AT5…	RAB11c,ARFA1F,Hsp70b,VPS46.1,AT1G21630,DL3,VPS45,VPS35A,AT2G19710,AGD7,PLDP2,AT3G11130,ELC,HSP70,EHD1,AT3G60860,AGD8,SNX1,AT5G22780,VPS24.1,cpHsc70-2,VPS26A,AGD5,RABA1f
ath00940	Phenylpropanoid biosynthesis	25	176	0.53	5.86e-05	3702.AT1G05260.1,3702.AT1G65060.1,3702.AT1G67980.1,3702.AT1G72680.1,3702.AT2G18980.1,3702.AT2G22420.1,3702.AT2G39040.1,3702.AT2G39420.1,3702.AT2G41480.1,3702.AT3G01190.1,3702.AT3G21240.1,3702.AT3G24503.1,3702.AT3G28200.1,3702.AT3G50740.1,3702.AT4G05160.1,3702.AT4G26220.1,3702.AT4G37970.1,3702.AT4G39330.1,3702.AT5G05340.1,3702.AT5G20950.1,3702.AT5G24070.1,3702.AT5G36890.1,3702.AT5G44640.1,3702.AT5…	RCI3,4CL3,CCOAMT,CADG,AT2G18980,AT2G22420,AT2G39040,AT2G39420,AT2G41480,AT3G01190,4CL2,ALDH2C4,AT3G28200,UGT72E1,AT4G05160,AT4G26220,CAD6,CAD9,PRX52,AT5G20950,AT5G24070,BGLU42,BGLU13,HCT,AT5G51890
ath01230	Biosynthesis of amino acids	30	240	0.47	5.86e-05	3702.AT1G08250.1,3702.AT1G12230.2,3702.AT1G18640.2,3702.AT1G22410.1,3702.AT1G32440.1,3702.AT1G54340.1,3702.AT1G72810.1,3702.AT2G05710.1,3702.AT2G22480.1,3702.AT2G29560.1,3702.AT2G37500.1,3702.AT3G01120.1,3702.AT3G06350.1,3702.AT3G22960.1,3702.AT3G48560.1,3702.AT3G59760.1,3702.AT4G01850.1,3702.AT4G14880.4,3702.AT4G32520.1,3702.AT4G33680.1,3702.AT4G38220.2,3702.AT4G39120.1,3702.AT5G10240.1,3702.AT5…	ADT6,AT1G12230,PSP,AT1G22410,PKp3,ICDH,AT1G72810,ACO3,PFK5,ENOC,AT2G37500,MTO1,MEE32,PKP-ALPHA,CSR1,OASC,SAM-2,OASA1,SHM3,DAP,AQI,IMPL2,ASN3,AT5G11880,AK-LYS1,AT5G14590,VAT1,GS2,PFK2,PFK4
ath04141	Protein processing in endoplasmic reticulum	26	206	0.48	0.0002	3702.AT1G05520.1,3702.AT1G08450.1,3702.AT1G16030.1,3702.AT1G29310.1,3702.AT1G34130.1,3702.AT1G35620.1,3702.AT1G71220.2,3702.AT2G01470.1,3702.AT2G01650.1,3702.AT2G16595.1,3702.AT2G17200.1,3702.AT3G07100.1,3702.AT3G12580.1,3702.AT3G18860.1,3702.AT4G02570.4,3702.AT5G03160.1,3702.AT5G03340.1,3702.AT5G15400.1,3702.AT5G37670.1,3702.AT5G42570.1,3702.AT5G49570.1,3702.AT5G49910.1,3702.AT5G52640.1,3702.AT5…	AT1G05520,CRT3,Hsp70b,AT1G29310,STT3B,PDIL5-2,EBS1,STL2P,PUX2,AT2G16595,DSK2,ERMO2,HSP70,AT3G18860,CUL1,P58IPK,AtCDC48C,AT5G15400,AT5G37670,AT5G42570,PNG1,cpHsc70-2,HSP90.1,PSL4,AT5G60460,CNX1
ath00970	Aminoacyl-tRNA biosynthesis	12	57	0.7	0.00098	3702.AT1G14610.1,3702.AT1G48520.1,3702.AT3G02660.1,3702.AT3G25660.1,3702.AT3G55400.1,3702.AT4G13780.1,3702.AT4G17300.1,3702.AT4G26300.1,3702.AT4G33760.1,3702.AT5G22800.1,3702.AT5G38830.1,3702.AT5G64050.1	TWN2,GATB,EMB2768,AT3G25660,OVA1,AT4G13780,NS1,emb1027,AT4G33760,EMB1030,AT5G38830,ERS
ath03040	Spliceosome	23	188	0.46	0.00098	3702.AT1G02840.1,3702.AT1G14650.2,3702.AT1G16030.1,3702.AT1G55150.1,3702.AT1G77180.2,3702.AT1G80070.1,3702.AT2G30260.1,3702.AT2G33730.1,3702.AT3G06480.1,3702.AT3G12580.1,3702.AT3G13224.2,3702.AT3G15010.2,3702.AT3G56860.3,3702.AT3G62310.1,3702.AT4G30220.2,3702.AT4G39680.1,3702.AT5G12190.1,3702.AT5G25060.1,3702.AT5G28740.1,3702.AT5G40490.1,3702.AT5G44200.1,3702.AT5G49910.1,3702.AT5G59950.5	SR34,AT1G14650,Hsp70b,RH20,SKIP,PRP8A,U2B',AT2G33730,AT3G06480,HSP70,AT3G13224,AT3G15010,UBA2A,AT3G62310,RUXF,AT4G39680,AT5G12190,RRC1,AT5G28740,AT5G40490,CBP20,cpHsc70-2,AT5G59950
ath00620	Pyruvate metabolism	14	85	0.59	0.0021	3702.AT1G32440.1,3702.AT1G34430.1,3702.AT1G36160.2,3702.AT1G44170.2,3702.AT1G68750.1,3702.AT1G79750.1,3702.AT2G22780.1,3702.AT2G34590.1,3702.AT2G38040.1,3702.AT3G22960.1,3702.AT3G48000.1,3702.AT5G03860.1,3702.AT5G35360.3,3702.AT5G47720.4	PKp3,EMB3003,ACC1,ALDH3H1,PPC4,NADP-ME4,PMDH1,AT2G34590,CAC3,PKP-ALPHA,ALDH2B4,MLS,CAC2,AT5G47720
ath03050	Proteasome	11	58	0.65	0.004	3702.AT1G20200.1,3702.AT1G21720.1,3702.AT1G64520.1,3702.AT2G20580.1,3702.AT3G13330.1,3702.AT3G22110.1,3702.AT3G26340.1,3702.AT3G53970.1,3702.AT4G31300.2,3702.AT5G09900.3,3702.AT5G40580.1	EMB2719,PBC1,RPN12a,RPN1A,PA200,PAC1,AT3G26340,AT3G53970,PBA1,EMB2107,PBB2
ath00250	Alanine, aspartate and glutamate metabolism	10	51	0.67	0.006	3702.AT1G36280.1,3702.AT2G13360.1,3702.AT2G38400.2,3702.AT3G16150.1,3702.AT3G27740.1,3702.AT4G34740.1,3702.AT5G10240.1,3702.AT5G17330.1,3702.AT5G35630.1,3702.AT5G62530.1	AT1G36280,AGT,AGT3,ASPGB1,CARA,ASE2,ASN3,GAD,GS2,ALDH12A1
ath00500	Starch and sucrose metabolism	19	170	0.42	0.0091	3702.AT1G03310.2,3702.AT1G32900.1,3702.AT1G47840.1,3702.AT1G66250.1,3702.AT1G66430.1,3702.AT2G32290.1,3702.AT2G40840.1,3702.AT3G13560.2,3702.AT3G23920.1,3702.AT4G09020.1,3702.AT4G18240.1,3702.AT4G31140.1,3702.AT4G39210.1,3702.AT5G11720.1,3702.AT5G19220.1,3702.AT5G20280.1,3702.AT5G20950.1,3702.AT5G36890.1,3702.AT5G44640.1	DBE1,GBSS1,HXK3,AT1G66250,AT1G66430,BAM6,DPE2,AT3G13560,TRBAMY,ISA3,SS4,AT4G31140,APL3,AT5G11720,APL1,SPS1F,AT5G20950,BGLU42,BGLU13
ath00450	Selenocompound metabolism	6	18	0.9	0.0102	3702.AT1G08490.1,3702.AT1G64660.1,3702.AT3G01120.1,3702.AT3G22890.1,3702.AT3G55400.1,3702.AT4G13780.1	CPNIFS,MGL,MTO1,APS1,OVA1,AT4G13780
ath03018	RNA degradation	14	110	0.48	0.0155	3702.AT1G02080.1,3702.AT1G03360.1,3702.AT1G08370.1,3702.AT2G06990.1,3702.AT2G17510.2,3702.AT2G22480.1,3702.AT2G29560.1,3702.AT3G13470.1,3702.AT3G13860.1,3702.AT3G58560.1,3702.AT4G00660.1,3702.AT5G35430.1,3702.AT5G47810.1,3702.AT5G61580.1	AT1G02080,RRP4,DCP1,HEN2,EMB2763,PFK5,ENOC,Cpn60beta2,HSP60-3A,AT3G58560,RH8,AT5G35430,PFK2,PFK4
ath00230	Purine metabolism	13	98	0.5	0.0157	3702.AT1G32440.1,3702.AT1G36280.1,3702.AT2G35040.1,3702.AT2G37250.1,3702.AT2G38280.2,3702.AT3G06200.1,3702.AT3G22890.1,3702.AT3G22960.1,3702.AT3G55010.2,3702.AT4G04880.1,3702.AT4G17050.1,3702.AT4G34740.1,3702.AT5G66005.3	PKp3,AT1G36280,AT2G35040,ADK,FAC1,AT3G06200,APS1,PKP-ALPHA,PUR5,AT4G04880,UGLYAH,ASE2,AT5G66005
ath04146	Peroxisome	12	85	0.52	0.0157	3702.AT1G06290.1,3702.AT1G29260.1,3702.AT1G54340.1,3702.AT2G01490.1,3702.AT2G13360.1,3702.AT2G26800.2,3702.AT5G14590.1,3702.AT5G18100.1,3702.AT5G20070.1,3702.AT5G27600.1,3702.AT5G43280.1,3702.AT5G51100.1	ACX3,PEX7,ICDH,PAHX,AGT,AT2G26800,AT5G14590,CSD3,NUDX19,LACS7,DCI1,FSD2
ath01212	Fatty acid metabolism	10	70	0.53	0.0364	3702.AT1G06290.1,3702.AT1G36160.2,3702.AT2G05990.2,3702.AT2G38040.1,3702.AT3G06810.1,3702.AT3G45770.1,3702.AT3G60340.2,3702.AT5G27600.1,3702.AT5G35360.3,3702.AT5G47720.4	ACX3,ACC1,MOD1,CAC3,IBR3,AT3G45770,AT3G60340,LACS7,CAC2,AT5G47720
ath00071	Fatty acid degradation	8	47	0.61	0.0381	3702.AT1G06290.1,3702.AT1G44170.2,3702.AT1G65520.1,3702.AT3G06810.1,3702.AT3G48000.1,3702.AT5G24760.1,3702.AT5G27600.1,3702.AT5G47720.4	ACX3,ALDH3H1,ECI1,IBR3,ALDH2B4,AT5G24760,LACS7,AT5G47720
ath00010	Glycolysis / Gluconeogenesis	13	116	0.42	0.044	3702.AT1G32440.1,3702.AT1G34430.1,3702.AT1G44170.2,3702.AT1G47840.1,3702.AT2G22480.1,3702.AT2G29560.1,3702.AT2G34590.1,3702.AT3G22960.1,3702.AT3G48000.1,3702.AT5G24760.1,3702.AT5G47810.1,3702.AT5G61580.1,3702.AT5G66530.2	PKp3,EMB3003,ALDH3H1,HXK3,PFK5,ENOC,AT2G34590,PKP-ALPHA,ALDH2B4,AT5G24760,PFK2,PFK4,AT5G66530
ath00280	Valine, leucine and isoleucine degradation	8	50	0.58	0.044	3702.AT1G44170.2,3702.AT2G26800.2,3702.AT2G38400.2,3702.AT3G06810.1,3702.AT3G48000.1,3702.AT4G29120.1,3702.AT5G47720.4,3702.AT5G65940.1	ALDH3H1,AT2G26800,AGT3,IBR3,ALDH2B4,AT4G29120,AT5G47720,CHY1
ath00531	Glycosaminoglycan degradation	4	10	0.98	0.044	3702.AT1G65590.1,3702.AT3G55260.1,3702.AT5G07830.1,3702.AT5G34940.2	HEXO3,HEXO1,GUS2,GUS3
ath00900	Terpenoid backbone biosynthesis	9	61	0.54	0.044	3702.AT1G63970.1,3702.AT2G26930.1,3702.AT3G54250.1,3702.AT4G01320.1,3702.AT4G17190.1,3702.AT4G38460.1,3702.AT5G47720.4,3702.AT5G58770.1,3702.AT5G62790.2	ISPF,CDPMEK,AT3G54250,ATSTE24,FPS2,GGR,AT5G47720,cPT4,DXR
ath03015	mRNA surveillance pathway	13	114	0.43	0.044	3702.AT1G13190.1,3702.AT1G17720.1,3702.AT1G61010.2,3702.AT2G39260.1,3702.AT3G07810.2,3702.AT3G26618.1,3702.AT4G14300.1,3702.AT4G36960.2,3702.AT4G39680.1,3702.AT5G14530.1,3702.AT5G44200.1,3702.AT5G51660.1,3702.AT5G59950.5	AT1G13190,PP2AB2,CPSF73-I,AT2G39260,AT3G07810,ERF1-3,AT4G14300,AT4G36960,AT4G39680,AT5G14530,CBP20,CPSF160,AT5G59950
ath04145	Phagosome	10	74	0.51	0.044	3702.AT1G08450.1,3702.AT1G29310.1,3702.AT2G29550.1,3702.AT3G28715.1,3702.AT3G58730.1,3702.AT4G11150.1,3702.AT5G12250.1,3702.AT5G23860.1,3702.AT5G60460.1,3702.AT5G61790.1	CRT3,AT1G29310,TUB7,AT3G28715,AT3G58730,TUF,TUB6,TUB8,AT5G60460,CNX1
ath00562	Inositol phosphate metabolism	10	77	0.49	0.0475	3702.AT1G07230.1,3702.AT1G14520.1,3702.AT1G31190.1,3702.AT2G22240.1,3702.AT2G26870.1,3702.AT3G08510.1,3702.AT3G19420.1,3702.AT3G51460.1,3702.AT4G39120.1,3702.AT5G16760.1	NPC1,MIOX1,IMPL1,MIPS2,NPC2,PLC2,PTEN2A,RHD4,IMPL2,ITPK1
ath00650	Butanoate metabolism	5	20	0.77	0.0492	3702.AT2G26800.2,3702.AT3G48560.1,3702.AT5G16290.2,3702.AT5G17330.1,3702.AT5G47720.4	AT2G26800,CSR1,VAT1,GAD,AT5G47720
