# Supplementary material for: Differences in the Proteomic and Metabolomic Response of Quercus suber and Quercus variabilis During the Early Stages of Phytophthora cinnamomi Infection
Source: Front Microbiol. 2022 Jun 13;13:894533. doi: 10.3389/fmicb.2022.894533 (PMC9234522; doi:10.3389/fmicb.2022.894533)
Supplement: Supplementary file 7 [file Table_7.XLSX]

## Sheet: Sheet1
Table S7. Fold change of identified metabolite concentration after inoculation of Qercus suber and Q. variabilis with Phytophthora cinnamomi.
		Fold change (Leaves)										P-value										Fold change (roots)										P-value
Molecule List	Classification	4h Suber leaf (inf:mock)	10h Suber leaf (inf:mock)	16h Suber leaf (inf:mock)	24h Suber leaf (inf:mock)	36h Suber leaf (inf:mock)	4h Variabilis leaf (inf:mock)	10h Variabilis leaf (inf:mock)	16h Variabilis leaf (inf:mock)	24h Variabilis leaf (inf:mock)	36h Variabilis leaf (inf:mock)	4h Suber leaf (inf:mock)	10h Suber leaf (inf:mock)	16h Suber leaf (inf:mock)	24h Suber leaf (inf:mock)	36h Suber leaf (inf:mock)	4h Variabilis leaf (inf:mock)	10h Variabilis leaf (inf:mock)	16h Variabilis leaf (inf:mock)	24h Variabilis leaf (inf:mock)	36h Variabilis leaf (inf:mock)	4h Suber root (inf:mock)	10h Suber root (inf:mock)	16h Suber root (inf:mock)	24h Suber root (inf:mock)	36h Suber root (inf:mock)	4h Variabilis root (inf:mock)	10h Variabilis root (inf:mock)	16h Variabilis root (inf:mock)	24h Variabilis root (inf:mock)	36h Variabilis root (inf:mock)	4h Suber root (inf:mock)	10h Suber root (inf:mock)	16h Suber root (inf:mock)	24h Suber root (inf:mock)	36h Suber root (inf:mock)	4h Variabilis root (inf:mock)	10h Variabilis root (inf:mock)	16h Variabilis root (inf:mock)	24h Variabilis root (inf:mock)	36h Variabilis root (inf:mock)
1,3-Propanediol	Alcohol	1.02299	1.08142	0.993704	0.9655	1.13456	1.98285	0.981982	1.16948	0.324413	1.02471	0.880955	0.494511	0.927518	0.737319	0.266596	0.256111	0.754998	0.100709	0.00695399	0.872928	0.743848	1.18578	0.872134	1.0892	0.775811	0.857308	1.07614	0.801253	1.33912	1.03162	0.0675414	0.375181	0.455599	0.63108	0.0112472	0.226995	0.746987	0.16846	0.110451	0.83311
Glycerol	Alcohol	0.992835	1.12596	0.808247	1.41082	1.48519	0.748701	0.6218	1.03733	1.45032	0.239372	0.971828	0.102486	0.10554	0.0465281	0.0405434	0.283377	0.358673	0.834361	0.211778	0.343925	0.816334	1.43593	0.771019	1.16985	1.00254	0.693946	1.11123	0.719631	0.894769	1.46741	0.425575	0.0427832	0.287957	0.531471	0.987008	0.350718	0.586167	0.161661	0.408256	0.0179948
Prenol	Alcohol	0.965753	0.895115	1.08532	0.96376	1.09298	1.76979	0.943065	1.19152	0.300519	1.18836	0.77969	0.453919	0.518635	0.848515	0.318717	0.302661	0.473694	0.0642301	0.000936057	0.43263	0.773775	0.979772	0.784977	1.17924	1.06816	1.01728	1.19366	0.7377	1.38191	1.00232	0.0613616	0.922907	0.0261573	0.340599	0.398023	0.883844	0.368819	0.0936019	0.0771449	0.990747
Urea	Amide	2.15564	0.21926	0.801552	1.35598	0.459344	0.243334	0.711498	1.01286	0.785775	0.774828	0.248683	0.209274	0.671025	0.589688	0.374781	0.0747655	0.538592	0.970398	0.270742	0.587999	0.846506	1.25937	0.338182	1.03682	0.925036	0.911078	0.774582	0.85335	1.08687	1.88464	0.628456	0.586778	0.0769347	0.880959	0.791811	0.709653	0.293307	0.495657	0.723232	0.15825
Ethanolamine	Amine	1.08685	1.38995	0.858912	1.16666	1.07175	1.38355	0.985565	1.0651	1.04514	1.09647	0.60335	0.091556	0.283411	0.514982	0.625573	0.116571	0.939617	0.885532	0.928929	0.809815	0.601651	1.16411	1.12687	1.29001	0.989474	0.813236	1.08086	1.20319	2.27233	1.46841	0.127797	0.353409	0.66742	0.286748	0.96179	0.363717	0.78631	0.454788	0.103368	0.231059
Hydroxylamine	Amine	0.999645	0.987865	0.81257	0.945257	0.997691	0.917551	0.942901	1.2485	0.920156	0.868816	0.998137	0.863359	0.0021584	0.706126	0.981265	0.572334	0.327495	0.0204736	0.400011	0.165156	0.945961	1.42343	0.878457	1.06919	1.24748	0.887313	0.891435	0.666811	1.20372	0.987455	0.754193	0.131976	0.389787	0.697758	0.0617306	0.400279	0.629237	0.00243155	0.167503	0.956664
Tributylamine	Amine	0.451782	0	2.68523	0	0	0.397528	2.93681	0.309831	14.1677	0.915478	0.316711	0.18285	0.40547	0.391002	0.391002	0.0859242	0.502283	0.0881618	7.43114e-05	0.537314	0.817417	1.08273	0.976232	1.18741	0.738072	0.915155	0.757636	0.761849	1.31919	0.984222	0.0553078	0.775585	0.905467	0.356603	0.00551824	0.479111	0.0685924	0.0544737	0.13529	0.93337
Asparagine	Amino acid	0.825825	0.765424	1.54562	0.877064	0.835117	0.278015	0.664163	2.84875	1.56044	0.713532	0.780807	0.564034	0.582476	0.825986	0.555072	0.218713	0.366648	0.00815493	0.432327	0.420755	0.760684	0.910204	1.81535	0.598301	0.522685	0.510575	0.561627	1.28251	1.39813	0.722906	0.71211	0.885047	0.018022	0.485011	0.264752	0.212863	0.027657	0.470871	0.335449	0.0389246
gamma-Aminobutyric acid	Amino acid	1.2765	1.54355	0.910002	0.886922	1.05962	1.94697	0.906218	2.25585	1.84514	1.04907	0.143518	0.0808822	0.798214	0.761813	0.858761	0.103379	0.71009	0.286739	0.501896	0.889058	0.83846	1.62556	1.10143	1.02674	1.27245	0.935112	1.51757	1.04066	1.64716	1.78865	0.725192	0.272062	0.818177	0.95073	0.511609	0.835631	0.432714	0.844699	0.18246	0.140537
Glycine	Amino acid	0.899035	1.05645	0.799432	1.08688	1.40478	1.07041	0.726041	1.06248	0.923074	0.701644	0.629706	0.617548	0.311637	0.812491	0.227441	0.839687	0.304827	0.757571	0.707645	0.138012	1.15929	1.2682	0.924524	1.92698	1.24375	0.827432	2.16525	0.778421	0.882202	1.62379	0.645553	0.314397	0.540351	0.00455376	0.0942973	0.382387	0.0809196	0.218052	0.255394	0.0282606
L-5-Oxoproline	Amino acid	1.14312	1.41679	0.707247	1.1132	1.49231	1.24043	0.876317	1.17961	0.89025	0.868821	0.492453	0.38306	0.224125	0.562815	0.0881271	0.574238	0.561621	0.468258	0.606821	0.650176	0.827608	0.947118	0.70935	1.27757	0.687453	0.773201	1.31074	0.784321	0.980884	1.41681	0.686138	0.909008	0.43195	0.446701	0.115366	0.245142	0.270204	0.22718	0.820629	0.00456936
L-Alanine	Amino acid	1.08237	1.01538	0.891468	1.03689	1.12579	2.02433	0.879037	1.19462	0.621893	0.918862	0.547114	0.719642	0.441495	0.792256	0.342702	0.188597	0.161576	0.15494	0.04914	0.543087	0.925572	1.26011	0.917452	1.16721	0.78356	0.683978	1.17138	0.967545	1.49416	1.99131	0.85424	0.589244	0.761025	0.5121	0.335599	0.0789885	0.564444	0.863184	0.225562	0.0143028
L-Aspartic acid	Amino acid	1.18256	1.8854	0.928116	1.02696	1.38492	1.24635	1.09792	1.17502	1.45468	1.02315	0.629751	0.0309721	0.650976	0.901526	0.267978	0.232201	0.669728	0.31739	0.0778618	0.891893	0.663443	1.0423	0.703059	0.792646	0.542003	0.934878	1.06304	0.69082	1.05194	0.958752	0.51119	0.940659	0.467159	0.58413	0.0559685	0.707329	0.812831	0.0892275	0.773585	0.86583
L-Cysteine	Amino acid	1.12437	0.985907	0.926831	0.998075	1.41704	0.45792	1.08344	1.08812	0.910297	0.845854	0.403572	0.916449	0.749032	0.995583	0.0832281	0.0303277	0.716277	0.629489	0.65845	0.601285	1.12995	1.58231	0.499984	0.781323	0.635749	0.927814	1.25442	0.820357	0.804188	1.18488	0.757753	0.316449	0.048358	0.629007	0.0171728	0.626638	0.507383	0.49294	0.60004	0.64096
Leucine	Amino acid	1.11907	0.823064	1.14207	1.14566	1.13674	0.721168	0.719835	1.29634	1.38681	0.944765	0.533067	0.335304	0.529852	0.382096	0.316063	0.234156	0.0267314	0.0839674	0.0278329	0.674119	0.891037	0.984868	0.734534	0.735133	0.570373	0.949472	0.88687	0.67287	1.00334	1.04866	0.753558	0.969484	0.237212	0.558584	0.332476	0.684689	0.215259	0.106329	0.978085	0.858158
L-Glutamic acid	Amino acid	1.10834	1.15117	1.04595	0.765617	0.967358	1.17427	1.81501	1.57505	1.29707	0.910544	0.673195	0.502794	0.763146	0.0732599	0.866028	0.228701	0.0495578	0.0625895	0.0299321	0.523395	0.985078	1.76525	0.906855	1.12942	1.12466	0.75259	0.559456	0.835423	1.20031	1.02904	0.976812	0.205596	0.799021	0.76503	0.759658	0.386553	0.0302266	0.446925	0.346451	0.919505
L-Glutamine	Amino acid	1.6271	2.40137	1.13409	0.94739	1.25442	0.940505	1.18051	1.78405	1.4489	0.896365	0.129991	0.172969	0.818105	0.898989	0.287734	0.881022	0.691644	0.0473124	0.272416	0.623021	0.765675	1.44071	1.18679	0.745938	0.406308	0.925666	0.962886	0.958383	1.21162	1.4522	0.700549	0.608236	0.666421	0.601946	0.110058	0.721413	0.843149	0.84256	0.264789	0.0711878
L-Isoleucine	Amino acid	0.97433	0.936965	0.840428	1.04813	1.01558	0.581683	0.726774	1.21277	1.11516	0.958327	0.88451	0.560596	0.308791	0.726836	0.897466	0.0232869	0.0376476	0.174852	0.246464	0.772002	0.777509	1.01618	0.772127	0.740914	0.580339	0.906224	0.837071	0.593406	0.94378	0.889929	0.510451	0.969722	0.395436	0.521847	0.312248	0.529925	0.0150407	0.0680988	0.757149	0.560114
L-Phenylalanine	Amino acid	0.637609	0.864721	0.804411	1.09704	1.36307	0.888078	1.00563	1.19518	0.937273	1.02196	0.0201782	0.154812	0.0506371	0.311635	0.0542362	0.665221	0.982005	0.206101	0.777467	0.889329	0.528189	1.57676	0.746054	1.07562	0.680188	0.836606	1.14115	0.789846	1.14949	1.2683	0.149785	0.289862	0.532242	0.85244	0.195299	0.750057	0.615357	0.277293	0.453558	0.510361
L-Proline	Amino acid	1.98915	1.85813	0.930869	1.03873	1.11014	1.72207	1.30846	1.273	1.48095	1.6839	0.0458725	0.0660207	0.888291	0.909473	0.421514	0.0973827	0.453745	0.258438	0.444516	0.161571	1.68596	3.09799	0.860519	2.23314	1.92203	1.16591	1.28242	0.586405	0.445276	0.733039	0.478025	0.0333502	0.641682	0.0900749	0.169627	0.643472	0.0567671	0.123477	0.133084	0.358609
L-Serine	Amino acid	0.783554	1.09484	0.932238	1.32345	1.32693	0.885417	1.29027	1.90379	0.656893	0.797303	0.326571	0.630726	0.714061	0.0130933	0.00578938	0.798791	0.425712	0.0520572	0.232706	0.0135947	0.872535	1.22536	0.801194	0.845351	0.773777	0.689911	1.0973	0.738261	1.22608	1.02038	0.796944	0.721408	0.59538	0.70894	0.474495	0.480513	0.756064	0.041736	0.209655	0.949268
L-Threonine	Amino acid	0.903373	1.23855	0.905346	0.892201	1.29121	0.920255	1.20567	1.55021	0.749968	0.834354	0.516091	0.0945765	0.654383	0.541693	0.041812	0.818258	0.539068	0.0223076	0.156299	0.0291157	0.805522	1.08876	0.84813	0.960968	0.672389	0.800356	0.879035	0.756559	1.02499	0.923784	0.526535	0.802311	0.518745	0.912668	0.14656	0.345981	0.349087	0.0464732	0.812632	0.69416
Oleic Acid	Fatty acid	0.98773	0.980433	1.60164	1.5516	0.692364	0.794997	1.42198	1.06227	0.785618	1.24777	0.945042	0.87406	0.00635821	0.0240932	0.0243622	0.414848	0.226224	0.552658	0.0330919	0.424117	0.732786	1.05311	0.800148	1.78155	1.30235	0.926164	1.03536	1.48543	1.03204	1.49529	0.254992	0.769532	0.597636	0.00594174	0.299821	0.810605	0.926511	0.343764	0.915807	0.0579856
Palmitic Acid	Fatty acid	0.956763	0.957643	1.16165	1.53298	0.876768	0.782005	1.09266	1.06298	0.963781	1.51859	0.846442	0.634914	0.19465	0.0878266	0.324908	0.254009	0.554349	0.692009	0.38322	0.065087	0.851773	1.13024	0.807667	1.73514	1.08784	0.85807	1.10829	0.978994	0.963847	1.20186	0.578213	0.695487	0.383695	0.00331328	0.665405	0.580096	0.719272	0.919326	0.834583	0.327055
Stearic acid	Fatty acid	1.00831	0.911242	1.17234	1.16195	0.825875	0.809725	1.03098	1.13628	0.981479	1.3356	0.966122	0.529804	0.164499	0.576173	0.276221	0.260405	0.821023	0.38809	0.833888	0.032839	0.646412	1.34341	0.794502	1.59469	1.00696	0.837297	1.0505	1.16028	1.03696	1.22406	0.114377	0.465639	0.374016	0.00940646	0.958774	0.501545	0.864808	0.560035	0.778554	0.287805
Catechine	Flavan-3-ol	1.26985	0.771398	0.780001	1.09664	0.959674	1.02766	0.410998	0.743905	1.02951	0.680612	0.216086	0.325942	0.0940968	0.716426	0.828505	0.956257	0.276445	0.352929	0.883464	0.245305	0.747599	1.84769	0.837572	1.14394	0.7006	1.74763	0.710703	0.49652	1.21754	0.838171	0.320386	0.00477871	0.447	0.541764	0.369623	0.128702	0.259885	0.0245962	0.631046	0.475196
Epigallocatechin	Flavan-3-ol	1.13696	0.927697	0.756236	1.02753	0.921463	0.635407	0.298756	0.99373	0.834277	0.607749	0.680304	0.820821	0.28501	0.942298	0.711688	0.111533	0.227037	0.984854	0.484738	0.254097	0.747824	1.82562	0.755652	1.41445	0.664193	1.23184	1.19856	0.389903	0.626837	1.12012	0.274151	0.0231771	0.425633	0.0154392	0.0166062	0.313783	0.372347	0.00301521	0.200921	0.529914
2,5-Dihydroxybenzoic acid	Organic acid	1.29354	1.35666	0.75351	0.776196	1.62893	0.758534	1.02379	0.96233	1.02616	0.995941	0.221861	0.25322	0.193704	0.158954	0.234107	0.146323	0.673328	0.740433	0.559006	0.981673	0.803126	1.05877	0.90571	1.05924	0.945315	0.987269	0.615722	0.497736	1.37009	1.03799	0.105646	0.836298	0.821793	0.727657	0.796113	0.976099	0.382313	0.164774	0.54933	0.955339
5-O-Coumaroyl-D-quinic acid	Organic acid	1.44298	1.31604	1.12752	0.490219	1.48626	0.334076	1.14851	1.11914	1.5875	1.03014	0.489229	0.508549	0.772425	0.191984	0.0505272	0.0335957	0.698938	0.346273	0.0648162	0.844141	0.779046	0.962385	0.507497	1.27313	0.706363	1.08673	0.572781	0.795794	1.60167	1.22565	0.320605	0.898724	0.00316959	0.249219	0.130867	0.767137	0.0174062	0.564197	0.198288	0.615743
Citric acid	Organic acid	0.837086	1.17834	1.27104	0.863865	1.32044	1.00636	0.692853	0.866971	1.10718	0.943899	0.614914	0.597586	0.53209	0.327375	0.101285	0.944724	0.139682	0.689392	0.675981	0.837621	1.03261	1.01189	0.648895	1.83308	0.536709	1.3891	0.744844	0.488622	0.869059	1.20978	0.898573	0.973522	0.252216	0.0447984	0.0925539	0.0350387	0.498787	0.0403171	0.669876	0.576426
Gallic acid	Organic acid	0.928163	0.922359	0.691408	0.954203	1.46453	0.552026	1.02975	1.72675	0.97331	0.998565	0.67356	0.607087	0.0442782	0.856115	0.19345	0.188114	0.900225	0.142401	0.765519	0.99731	0.988801	1.15854	1.38931	1.34404	0.933898	0.784229	0.442507	0.816698	1.3094	0.736597	0.976829	0.641004	0.446374	0.306959	0.76549	0.656929	0.170897	0.680208	0.330448	0.6808
Lactic Acid	Organic acid	1.66396	1.62067	0.848553	1.04722	1.11997	0.920111	0.874853	1.02466	0.696618	0.961991	0.367608	0.390521	0.466295	0.799231	0.73552	0.683445	0.398151	0.918968	0.170985	0.887393	1.10927	1.16906	0.578729	1.44799	1.07697	0.828832	1.45284	0.658251	1.48465	1.07243	0.648694	0.750679	0.0960569	0.115663	0.800089	0.562825	0.0268081	0.0181044	0.109588	0.794366
L-Malic acid	Organic acid	0.608339	1.12471	0.731442	0.87729	1.14601	0.936787	1.08131	0.759359	1.19995	1.01441	0.456331	0.829202	0.556531	0.750996	0.757711	0.857403	0.770681	0.145065	0.534713	0.950455	0.765337	1.23859	0.648031	1.04313	0.761344	1.24908	0.643639	0.484396	1.08888	0.889609	0.0764579	0.551816	0.0933614	0.803819	0.170941	0.197045	0.0361444	0.0160351	0.757664	0.490949
L-Quinic acid	Organic acid	0.822172	1.11932	0.995568	0.9199	1.22741	0.0935168	11.4514	0.115114	0.376257	1.40591	0.775016	0.839229	0.994196	0.872083	0.581469	0.231292	0.118703	0.004153	0.259409	0.464153	0.52339	1.33456	0.642099	1.19887	0.473611	1.06067	0.586113	0.706065	1.21264	0.790299	0.067016	0.581466	0.198406	0.524235	0.0398568	0.665811	0.00385569	0.012629	0.292188	0.384324
Methylmalonic acid	Organic acid	1.08371	1.07834	0.993652	0.855778	1.01208	2.77554	0.939667	1.22167	0.342013	1.03004	0.62402	0.48193	0.951102	0.201349	0.881034	0.211736	0.739914	0.020131	0.00579557	0.876248	0.367872	1.18849	0.4452	0.474179	0.434972	0.765383	1.97973	0.701574	1.34147	1.02019	0.089124	0.654714	0.0267553	0.135911	0.0937634	0.481466	0.150301	0.367162	0.487006	0.967727
Oxalic acid	Organic acid	1.00697	1.05217	0.967171	0.937468	1.08832	2.54448	1.05371	1.10598	0.231143	1.11186	0.962968	0.547682	0.65747	0.714665	0.281997	0.259451	0.575262	0.178197	0.00422427	0.535474	0.935611	0.821478	0.391774	1.00792	1.72363	0.472547	0.567496	1.03993	1.56331	0.863988	0.848283	0.754397	0.0985486	0.978023	0.314379	0.11756	0.198347	0.888625	0.0696028	0.64328
Shikimate	Organic acid	0.934593	0.865882	1.277	0.956389	1.34059	0.24869	3.88804	0.29666	0.268402	1.33045	0.936366	0.854475	0.7592	0.935755	0.503352	0.25918	0.264265	0.195562	0.178453	0.46171	0.77794	0.865788	1.18437	0.951014	0.527191	1.18254	0.758727	0.577037	1.51368	0.897537	0.748729	0.847249	0.82012	0.931664	0.362707	0.330987	0.0800931	0.10185	0.132842	0.692001
Succinic acid	Organic acid	1.16316	1.11487	1.00241	0.999033	1.12664	1.07751	0.843934	1.16888	1.05933	1.05703	0.153701	0.302166	0.986303	0.996403	0.480006	0.232991	0.230326	0.1229	0.791871	0.820902	0.977161	0.973479	1.03964	1.29253	1.73407	0.830827	1.63535	0.857623	1.77916	1.96183	0.9637	0.945642	0.926628	0.507131	0.355902	0.240679	0.0159894	0.433991	0.0970467	0.0458615
Butylated Hydroxytoluene	Phenolic	1.05894	0.922795	0.943345	0.931061	1.10187	2.09241	0.875623	1.10797	0.341543	0.932994	0.695433	0.436324	0.600847	0.621352	0.314744	0.263833	0.44412	0.22533	0.00982202	0.526935	0.761295	0.831831	0.844528	1.45779	0.754165	0.92376	0.755985	0.830424	1.27566	0.992357	0.0248167	0.474493	0.281088	0.146935	0.0894009	0.725527	0.0960095	0.0158339	0.26264	0.979173
Protocatechuic acid	Phenolic	1.12547	1.00581	0.876005	0.940256	1.65258	0.734489	0.898891	1.06529	1.04662	1.00675	0.214428	0.982396	0.147573	0.73542	0.0500938	0.0292922	0.578296	0.596393	0.55247	0.969501	0.687865	0.856551	0.736563	1.20445	0.999057	1.15446	0.506047	0.533327	1.23306	0.949477	0.0542418	0.633824	0.366646	0.389999	0.987814	0.637213	0.138647	0.203439	0.244277	0.931112
Pyrogallol	Phenolic	1.23851	1.06954	0.765144	1.08294	1.29183	0.775187	0.810666	0.996387	1.04846	0.914034	0.0541455	0.699336	0.0366673	0.482847	0.0215277	0.0740793	0.112497	0.943743	0.732156	0.507039	0.776143	1.19823	1.15243	1.07224	0.896118	0.87812	0.487744	0.85466	1.01778	1.06158	0.456724	0.491378	0.63586	0.759758	0.275368	0.312853	0.0368628	0.635247	0.941824	0.909167
Phosphoric acid	Salt	0.994537	1.0587	0.693735	1.16172	1.19041	1.06659	1.01397	1.09692	1.61932	1.01844	0.99423	0.943015	0.582233	0.786361	0.744631	0.875768	0.970413	0.814589	0.150955	0.956143	0.681764	0.945484	0.582109	1.37333	0.555384	0.988158	0.812274	0.63481	0.989706	0.974242	0.487226	0.9479	0.402006	0.581326	0.479923	0.893238	0.276308	0.025987	0.926487	0.79436
D-Cellobiose	Sugar	1.06806	1.0596	1.06884	0.98264	1.01601	1.01581	0.867091	1.55458	0.902592	0.836875	0.859429	0.869023	0.877731	0.966476	0.936815	0.916143	0.105428	0.00699694	0.648108	0.267945	0.889741	1.35098	0.588079	1.46008	0.81807	1.09296	0.671657	0.757885	1.25525	0.867713	0.794672	0.615119	0.303888	0.36687	0.717508	0.502629	0.0196294	0.149171	0.27837	0.467224
D-Chiro-Inositol	Sugar	0.950013	1.26711	0.720256	0.736293	1.12505	0.436625	1.18156	0.96248	1.13788	0.91577	0.927613	0.585911	0.471485	0.470982	0.704975	0.136819	0.506544	0.86655	0.705994	0.643867	0.636308	1.24344	0.59157	0.863294	0.849757	0.840422	0.828985	0.950814	1.30709	0.968595	0.38186	0.53308	0.280854	0.754896	0.555953	0.478617	0.509357	0.77486	0.421182	0.918431
D-Fructose	Sugar	1.23184	1.28117	0.920062	0.755811	1.09028	1.855	8.72775	0.636273	0.822735	1.31941	0.165852	0.475672	0.6201	0.441948	0.831793	0.055544	0.0636926	0.367752	0.652942	0.565374	0.870243	1.27973	0.761461	1.01739	0.830266	1.37634	0.577847	0.609856	1.64745	0.495106	0.534613	0.359606	0.199627	0.951064	0.0541495	0.0847416	0.028498	0.0724355	0.160671	0.135901
D-Glucose	Sugar	1.26503	1.10142	0.925818	0.854854	0.881044	1.52712	2.92267	0.750215	0.832451	1.34397	0.0481947	0.655954	0.532236	0.60921	0.281439	0.0750407	0.0632717	0.432446	0.54879	0.46832	0.832644	1.32112	0.813438	1.3353	0.784998	1.06125	0.581689	0.500401	1.82703	0.536233	0.495342	0.409282	0.394887	0.0585493	0.0356247	0.867584	0.0151653	0.0231205	0.352884	0.0962619
D-Mannitol	Sugar	0.907393	0.850138	0.900892	0.921184	0.925445	0.714109	0.659267	1.23389	0.935408	1.22619	0.873853	0.793526	0.871008	0.893919	0.886039	0.0656915	0.222283	0.162211	0.677784	0.350111	0.764385	1.52737	0.839693	1.3511	1.00135	0.92647	1.10908	0.442242	1.46331	0.979471	0.183139	0.337559	0.52837	0.308891	0.996373	0.822785	0.671269	0.0348628	0.378707	0.953878
D-Mannose	Sugar	1.24657	1.22441	1.04139	0.831768	1.01885	0.653373	1.42296	0.738926	0.794593	0.989141	0.454162	0.535429	0.850453	0.533827	0.949755	0.0302442	0.0172482	0.452572	0.345178	0.94386	0.877994	1.42478	0.862262	0.889113	0.654038	1.05119	0.573078	0.531697	1.21544	0.484384	0.685846	0.425031	0.539633	0.787457	0.0034045	0.701894	0.0210129	0.00974594	0.280703	0.184459
D-Ribose	Sugar	1.0264	1.10348	0.805021	0.896484	1.09065	2.2879	0.828082	1.80275	1.59401	1.8287	0.868804	0.495339	0.00147668	0.529519	0.617409	0.00815249	0.502013	0.287994	0.118195	0.0734066	0.797677	1.07408	0.767205	1.08867	0.895392	0.884095	0.813003	0.95767	1.55888	1.07153	0.536957	0.824627	0.429744	0.786155	0.681904	0.441542	0.082736	0.763924	0.068502	0.771939
Erythritol	Sugar	0.566753	1.19224	0.798705	0.952313	1.22309	1.78024	0.978225	1.7746	1.42916	1.01965	0.0227866	0.670486	0.479512	0.904786	0.487107	0.00969341	0.902604	0.102398	0.391457	0.943628	0.944168	1.09825	0.630178	1.37571	0.956095	0.951973	0.665294	0.828349	1.48764	0.904398	0.753125	0.731861	0.0606567	0.00892911	0.702769	0.781223	0.0385218	0.0636107	0.083248	0.597615
L-Arabitol	Sugar	1.0063	1.00129	0.888991	0.874636	1.1089	0.935962	0.988421	1.28003	1.14453	1.00875	0.982088	0.985767	0.308756	0.500112	0.256479	0.804766	0.917998	0.0835936	0.336611	0.965274	0.723556	1.10444	0.692981	1.06391	0.841008	0.948498	0.637406	0.79286	1.38133	0.971195	0.0514431	0.669627	0.0847567	0.742438	0.0113507	0.549851	0.0141677	0.0362283	0.0762442	0.802128
L-Fucose	Sugar	1.02717	1.33471	0.994563	0.806134	0.979228	0.636632	0.923105	1.41746	1.04634	1.05995	0.896012	0.0252134	0.944586	0.52336	0.884322	0.0399287	0.59889	0.0268975	0.845418	0.813684	0.948708	1.5633	0.764153	0.872131	0.856857	0.919356	0.933448	0.824036	1.39175	0.984629	0.857191	0.0611822	0.406495	0.665054	0.350815	0.588636	0.775004	0.290352	0.125902	0.942309
L-Rhamnose	Sugar	1.09422	0.765663	0.666473	1.11632	1.06239	0.866654	0.785573	1.04087	1.14331	0.855689	0.512384	0.0815416	0.0314328	0.58175	0.67038	0.484818	0.0763087	0.678849	0.404603	0.378173	0.800476	1.1375	0.789474	1.14816	0.879078	1.11632	0.772581	0.907993	1.56598	0.899371	0.218372	0.597601	0.208894	0.54825	0.21154	0.410837	0.104637	0.670789	0.0172181	0.640894
L-Sorbose	Sugar	1.06956	1.1795	0.875434	0.62555	1.1056	1.69828	6.5663	0.648326	0.839917	1.27755	0.798279	0.62855	0.486013	0.204152	0.785707	0.0619593	0.0667786	0.347926	0.656164	0.587849	0.874862	1.30229	0.76784	1.05168	0.817414	1.37146	0.616681	0.604443	1.55824	0.492795	0.564437	0.328724	0.210543	0.846237	0.0377983	0.0821334	0.040254	0.0530347	0.204181	0.16014
Melibiose	Sugar	1.08804	1.06473	1.02119	1.08393	0.929868	0.837602	0.573656	1.45259	0.785414	1.09781	0.672045	0.770778	0.901919	0.690487	0.347041	0.586608	0.0907266	0.0703006	0.528674	0.725257	0.662452	1.17767	0.709947	0.958085	0.509087	1.2333	0.673594	0.621671	1.49154	0.884946	0.0177847	0.457109	0.141569	0.808365	0.0225103	0.398256	0.238247	0.0449202	0.149096	0.324302
myo-Inositol	Sugar	1.03676	0.62759	0.830331	0.989776	1.31147	0.541983	1.63709	1.07092	0.897354	0.843638	0.949154	0.446159	0.740384	0.976259	0.359454	0.0547334	0.0647366	0.837315	0.71928	0.61648	0.858485	1.08677	0.745617	1.06254	0.731068	0.635886	1.02093	1.03274	1.54778	1.12457	0.703384	0.846545	0.446669	0.844587	0.187534	0.055677	0.904675	0.924084	0.0197671	0.6067
Scyllo-Inositol	Sugar	1.0808	1.28456	0.746197	1.21374	0.952366	0.641509	1.25832	0.6292	0.856601	0.839359	0.506401	0.00721959	0.0813525	0.379585	0.762752	0.0650681	0.183024	0.0344693	0.192954	0.118558	0.781061	1.63091	0.857664	1.47259	0.727655	0.828351	0.804099	1.0125	1.73031	1.14229	0.517183	0.380485	0.667742	0.0882765	0.0337254	0.318319	0.433743	0.958736	0.393523	0.579201
Sucrose	Sugar	1.24748	1.08281	0.846705	1.00122	1.17396	0.96043	0.991095	1.0676	0.90793	1.19176	0.0936401	0.376355	0.0525477	0.989539	0.0305371	0.733958	0.91225	0.083709	0.430436	0.0862988	0.891787	1.39985	0.788959	1.02501	0.649634	1.10988	0.838066	0.383188	0.963261	0.575163	0.670399	0.257321	0.185983	0.919035	0.0261807	0.190629	0.426819	0.00460441	0.912978	0.0137933
Trehalose	Sugar	1.33241	1.09694	0.974327	0.926647	0.856671	0.483041	0.792136	1.03483	1.45457	0.854358	0.051688	0.471807	0.910874	0.785501	0.57313	0.178079	0.523533	0.880754	0.246168	0.49528	0.800199	1.29444	0.616348	1.31586	0.77609	0.868969	0.763619	0.650269	1.11025	0.845005	0.3601	0.531686	0.148051	0.346163	0.539324	0.290627	0.0345195	0.0344073	0.60933	0.231856
2,2'-Dithiobisethanol	Sulfide	1.31389	1.11247	0.797065	0.903917	1.09762	0.901117	1.01344	1.16258	1.01468	0.95311	0.0310469	0.489071	0.14271	0.469151	0.560661	0.514148	0.876612	0.262629	0.907492	0.748786	0.915999	1.05675	0.883655	1.05366	1.05874	1.0056	0.928425	0.711831	1.21052	1.06519	0.585562	0.689855	0.408101	0.7589	0.578227	0.972986	0.711497	0.0121441	0.144807	0.763433
Total identified amino acids	-	1.21327	1.21973	1.04268	0.969175	1.08989	1.04673	1.15973	1.38935	1.1563	0.98429	0.246837	0.157362	0.893594	0.873812	0.56598	0.890499	0.541113	0.0124197	0.530624	0.916991	0.934785	1.22007	0.81134	1.11173	0.851059	0.627523	0.704969	1.02943	1.2668	0.778995	0.898036	0.685672	0.583649	0.780423	0.575304	0.216004	0.0624224	0.896025	0.224424	0.602722
Total identified organic acids	-	0.845829	1.09005	0.989694	0.924704	1.24027	0.627807	1.42438	0.957713	0.964411	0.888926	0.79119	0.862251	0.985109	0.860674	0.505429	0.314911	0.257209	0.821558	0.931135	0.693799	0.766346	1.21877	0.66964	1.06638	0.751549	1.0258	0.653696	0.493777	1.1036	0.915329	0.0579675	0.409194	0.0746904	0.671596	0.046215	0.885139	0.0353574	0.00525402	0.697837	0.652797
Total identified sugars	-	1.23571	1.09589	0.91816	0.920676	1.0775	1.14144	1.11987	0.90166	0.876343	1.1994	0.00237479	0.254153	0.262126	0.691969	0.485922	0.342724	0.666277	0.554419	0.396261	0.502631	0.862694	1.32249	0.785418	1.00998	0.771432	1.06118	0.665749	0.553066	1.2037	0.638868	0.550758	0.317497	0.215248	0.967175	0.00473561	0.642369	0.0656282	0.0207601	0.571155	0.0273303
